# Supplementary material for: 5-Acetyl-3-hy­droxy-4-phenyl-4,5-dihydro-1H-1,5-benzodiazepin-2(3H)-one
Source: Acta Crystallogr Sect E Struct Rep Online. 2011 Nov 16;67(Pt 12):o3337. doi: 10.1107/S1600536811047878 (PMC3238984; doi:10.1107/S1600536811047878)
Supplement: Supplementary file 1 [file e-67-o3337-sup1.cif]

##############################################################################
#                                                                            #
# This CIF contains the data in a paper accepted for publication in          #
# Acta Crystallographica Section E. It conforms to the requirements of       #
# Notes for Authors for Acta Crystallographica Section E, and has been       #
# peer reviewed under the auspices of the IUCr Commission on Journals.       #
#                                                                            #
# Full details of the Crystallographic Information File format               #
# are given in the paper "The Crystallographic Information File (CIF):       #
# a New Standard Archive File for Crystallography" by S. R. Hall, F. H.      #
# Allen and I. D. Brown [Acta Cryst. (1991), A47, 655-685].                  #
#                                                                            #
# The current version of the core CIF dictionary is obtainable from          #
# ftp://ftp.iucr.org/pub/cif_core.dic.                                       #
#                                                                            #
# Software is freely available for graphical display of the structure(s)     #
# in this CIF. For information consult the CIF software page                 #
# http://www.iucr.org/resources/cif/software.                                #
#                                                                            #
# This file may be used for bona fide research purposes within the           #
# scientific community so long as proper attribution is given to the journal # 
# article from which it was obtained.                                        #
#                                                                            #
##############################################################################
data_global
_audit_creation_method     SHELXL-97
_journal_date_recd_electronic     2011-11-07
_journal_date_accepted     2011-11-10
_journal_name_full     'Acta Crystallographica, Section E'
_journal_year     2011
_journal_volume     67
_journal_issue     12
_journal_page_first     o3337
_journal_page_last     o3337
_journal_paper_category     QO
_journal_coeditor_code     LH5376
_publ_contact_author
;
     Dr. Seik Weng Ng
     Department of Chemistry
     University of Malaya
     50603 Kuala Lumpur
     Malaysia
;
_publ_contact_author_email     seikweng@um.edu.my
_publ_contact_author_fax     '03 7967 4193'
_publ_contact_author_phone     '03 7967 6778'
_publ_section_title
;\
5-Acetyl-3-hydroxy-4-phenyl-4,5-dihydro-1<i>H</i>-1,5-benzodiazepin-\
2(3<i>H</i>)-one
;
loop_
    _publ_author_name
    _publ_author_address
    'Rida, Mohamed'
;
Laboratoire de Chimie Organique H\'et\'erocyclique
P\^ole de Comp\'etences Pharmacochimie
Universit\'e Mohammed V-Agdal
BP 1014 Avenue Ibn Batout
Rabat
Morocco
;
    'Alsubari, Abdusalam'
;
Laboratoire de Chimie Organique H\'et\'erocyclique
P\^ole de Comp\'etences Pharmacochimie
Universit\'e Mohammed V-Agdal
BP 1014 Avenue Ibn Batout
Rabat
Morocco
;
    'Essassi, El Mokhtar'
;
Laboratoire de Chimie Organique H\'et\'erocyclique
P\^ole de Comp\'etences Pharmacochimie
Universit\'e Mohammed V-Agdal
BP 1014 Avenue Ibn Batout
Rabat
Morocco
;
    'Zouihri, Hafid'
;
Institute of Nanomaterials and Nanotechnology MAScIR
Avenue de l'Arm\'ee Royale
Rabat
Morocco
;
    'Ng, Seik Weng'
;
     Department of Chemistry
     University of Malaya
     50603 Kuala Lumpur
     Malaysia
     and
     Chemistry Department
     King Abdulaziz University
     PO Box 80203 Jeddah
     Saudi Arabia
;
_publ_section_synopsis     .
data_I
_audit_creation_method     SHELXL-97
_chemical_name_systematic
;
5-Acetyl-3-hydroxy-4-phenyl-4,5-dihydro-1<i>H</i>-1,5-benzodiazepin-
2(3<i>H</i>)-one
;
_chemical_name_common     ?
_chemical_formula_moiety     'C17 H16 N2 O3'
_chemical_formula_sum     'C17 H16 N2 O3'
_chemical_formula_iupac     'C17 H16 N2 O3'
_chemical_formula_weight     296.32
_chemical_melting_point     ?
_symmetry_cell_setting     triclinic
_symmetry_space_group_name_H-M     'P -1'
_symmetry_space_group_name_Hall     '-P 1'
loop_
    _symmetry_equiv_pos_as_xyz
    'x, y, z'
    '-x, -y, -z'
_cell_length_a     8.97100(10)
_cell_length_b     9.31420(10)
_cell_length_c     9.41290(10)
_cell_angle_alpha     81.5630(10)
_cell_angle_beta     68.9210(10)
_cell_angle_gamma     80.1460(10)
_cell_volume     719.954(14)
_cell_formula_units_Z     2
_cell_measurement_reflns_used     9950
_cell_measurement_theta_min     2.23
_cell_measurement_theta_max     34.45
_cell_measurement_temperature     293(2)
_exptl_crystal_description     prism
_exptl_crystal_colour     colorless
_exptl_crystal_size_max     0.29
_exptl_crystal_size_mid     0.23
_exptl_crystal_size_min     0.18
_exptl_crystal_density_diffrn     1.367
_exptl_crystal_density_meas     ?
_exptl_crystal_density_method     'not measured'
_exptl_crystal_F_000     312
_exptl_absorpt_coefficient_mu     0.095
_exptl_absorpt_correction_type     none
_diffrn_ambient_temperature     293(2)
_diffrn_radiation_type     MoK\a
_diffrn_radiation_wavelength     0.71073
_diffrn_radiation_source     'fine-focus sealed tube'
_diffrn_radiation_monochromator     graphite
_diffrn_measurement_device_type     'Bruker APEX DUO diffractometer'
_diffrn_measurement_method     '\w scans'
_diffrn_detector_area_resol_mean     ?
_diffrn_reflns_number     19110
_diffrn_reflns_av_R_equivalents     0.0243
_diffrn_reflns_av_sigmaI/netI     0.0158
_diffrn_reflns_theta_min     2.23
_diffrn_reflns_theta_max     30.00
_diffrn_reflns_theta_full     30.00
_diffrn_measured_fraction_theta_max     0.999
_diffrn_measured_fraction_theta_full     0.999
_diffrn_reflns_limit_h_min     -12
_diffrn_reflns_limit_h_max     12
_diffrn_reflns_limit_k_min     -13
_diffrn_reflns_limit_k_max     13
_diffrn_reflns_limit_l_min     -13
_diffrn_reflns_limit_l_max     13
_diffrn_standards_number     0
_diffrn_standards_interval_count     0
_diffrn_standards_interval_time     0
_diffrn_standards_decay_%     0
_reflns_number_total     4203
_reflns_number_gt     3584
_reflns_threshold_expression     I>2\s(I)
_refine_ls_structure_factor_coef     Fsqd
_refine_ls_matrix_type     full
_refine_ls_R_factor_all     0.0542
_refine_ls_R_factor_gt     0.0473
_refine_ls_wR_factor_gt     0.1363
_refine_ls_wR_factor_ref     0.1486
_refine_ls_goodness_of_fit_ref     1.021
_refine_ls_restrained_S_all     1.021
_refine_ls_number_reflns     4203
_refine_ls_number_parameters     208
_refine_ls_number_restraints     0
_refine_ls_hydrogen_treatment     mixed
_refine_ls_weighting_scheme     calc
_refine_ls_weighting_details
         'calc w=1/[\s^2^(Fo^2^)+(0.0876P)^2^+0.1414P] where P=(Fo^2^+2Fc^2^)/3'
_atom_sites_solution_hydrogens     geom
_atom_sites_solution_primary     direct
_atom_sites_solution_secondary     difmap
_refine_ls_shift/su_max     0.001
_refine_ls_shift/su_mean     0.001
_refine_diff_density_max     0.303
_refine_diff_density_min     -0.269
_refine_ls_extinction_method     none
_refine_ls_extinction_coef     ?
loop_
    _atom_type_symbol
    _atom_type_description
    _atom_type_scat_dispersion_real
    _atom_type_scat_dispersion_imag
    _atom_type_scat_source
    'C' 'C' 0.0033 0.0016
                         'International Tables Vol C Tables 4.2.6.8 and 6.1.1.4'
    'H' 'H' 0.0000 0.0000
                         'International Tables Vol C Tables 4.2.6.8 and 6.1.1.4'
    'N' 'N' 0.0061 0.0033
                         'International Tables Vol C Tables 4.2.6.8 and 6.1.1.4'
    'O' 'O' 0.0106 0.0060
                         'International Tables Vol C Tables 4.2.6.8 and 6.1.1.4'
_computing_data_collection     'APEX2 (Bruker, 2009)'
_computing_cell_refinement     'SAINT (Bruker, 2009)'
_computing_data_reduction     'SAINT (Bruker, 2009)'
_computing_structure_solution     'SHELXS97 (Sheldrick, 2008)'
_computing_structure_refinement     'SHELXL97 (Sheldrick, 2008)'
_computing_molecular_graphics     'X-SEED (Barbour, 2001)'
_computing_publication_material     'publCIF (Westrip, 2010)'
loop_
    _atom_site_type_symbol
    _atom_site_label
    _atom_site_fract_x
    _atom_site_fract_y
    _atom_site_fract_z
    _atom_site_U_iso_or_equiv
    _atom_site_adp_type
    _atom_site_calc_flag
    _atom_site_refinement_flags
    _atom_site_occupancy
    _atom_site_symmetry_multiplicity
    _atom_site_disorder_assembly
    _atom_site_disorder_group
    O O1 0.18813(12) 0.41278(9) 0.39332(11) 0.0488(2) Uani d . 1 1 . .
    O O2 0.50968(12) 0.39185(9) 0.34285(10) 0.0430(2) Uani d . 1 1 . .
    O O3 0.41433(13) 0.74792(11) -0.06449(10) 0.0513(2) Uani d . 1 1 . .
    N N1 0.14350(13) 0.64817(10) 0.44597(12) 0.0426(2) Uani d . 1 1 . .
    N N2 0.37829(11) 0.75893(9) 0.18338(9) 0.03178(19) Uani d . 1 1 . .
    C C1 0.19921(15) 0.78134(12) 0.44620(13) 0.0406(3) Uani d . 1 1 . .
    C C2 0.1358(2) 0.85962(16) 0.57413(16) 0.0656(5) Uani d . 1 1 . .
    H H2A 0.0547 0.8253 0.6599 0.079 Uiso calc R 1 1 . .
    C C3 0.1927(3) 0.98823(18) 0.5745(2) 0.0756(6) Uani d . 1 1 . .
    H H3 0.1499 1.0396 0.6609 0.091 Uiso calc R 1 1 . .
    C C4 0.3123(2) 1.04144(16) 0.4483(2) 0.0639(4) Uani d . 1 1 . .
    H H4 0.3501 1.1280 0.4496 0.077 Uiso calc R 1 1 . .
    C C5 0.37548(17) 0.96508(13) 0.31996(15) 0.0468(3) Uani d . 1 1 . .
    H H5 0.4570 0.9999 0.2349 0.056 Uiso calc R 1 1 . .
    C C6 0.31790(13) 0.83653(11) 0.31723(12) 0.0346(2) Uani d . 1 1 . .
    C C7 0.24114(14) 0.52550(11) 0.39399(12) 0.0363(2) Uani d . 1 1 . .
    C C8 0.42230(13) 0.53221(11) 0.34285(11) 0.0329(2) Uani d . 1 1 . .
    H H8 0.4407 0.5843 0.4171 0.039 Uiso calc R 1 1 . .
    C C9 0.48415(12) 0.61900(10) 0.18549(10) 0.0293(2) Uani d . 1 1 . .
    H H9 0.4758 0.5617 0.1099 0.035 Uiso calc R 1 1 . .
    C C10 0.65889(13) 0.64317(11) 0.13784(12) 0.0345(2) Uani d . 1 1 . .
    C C11 0.72509(17) 0.67606(14) 0.24003(18) 0.0493(3) Uani d . 1 1 . .
    H H11 0.6625 0.6825 0.3425 0.059 Uiso calc R 1 1 . .
    C C12 0.8864(2) 0.69927(17) 0.1874(3) 0.0685(5) Uani d . 1 1 . .
    H H12 0.9311 0.7212 0.2555 0.082 Uiso calc R 1 1 . .
    C C13 0.98046(18) 0.69010(16) 0.0359(3) 0.0722(6) Uani d . 1 1 . .
    H H13 1.0876 0.7066 0.0020 0.087 Uiso calc R 1 1 . .
    C C14 0.91519(18) 0.65653(16) -0.0649(2) 0.0624(4) Uani d . 1 1 . .
    H H14 0.9786 0.6493 -0.1671 0.075 Uiso calc R 1 1 . .
    C C15 0.75549(15) 0.63361(13) -0.01454(15) 0.0450(3) Uani d . 1 1 . .
    H H15 0.7120 0.6115 -0.0835 0.054 Uiso calc R 1 1 . .
    C C16 0.35154(14) 0.81314(12) 0.05077(12) 0.0371(2) Uani d . 1 1 . .
    C C17 0.24042(18) 0.95367(15) 0.05114(17) 0.0529(3) Uani d . 1 1 . .
    H H17A 0.1983 0.9597 -0.0303 0.079 Uiso calc R 1 1 . .
    H H17B 0.2988 1.0350 0.0367 0.079 Uiso calc R 1 1 . .
    H H17C 0.1532 0.9560 0.1472 0.079 Uiso calc R 1 1 . .
    H H1 0.042(2) 0.635(2) 0.498(2) 0.057(5) Uiso d . 1 1 . .
    H H2 0.517(2) 0.353(2) 0.266(2) 0.065(5) Uiso d . 1 1 . .
loop_
    _atom_site_aniso_label
    _atom_site_aniso_U_11
    _atom_site_aniso_U_22
    _atom_site_aniso_U_33
    _atom_site_aniso_U_12
    _atom_site_aniso_U_13
    _atom_site_aniso_U_23
    O1 0.0575(5) 0.0342(4) 0.0491(5) -0.0188(4) -0.0046(4) -0.0074(3)
    O2 0.0622(5) 0.0290(4) 0.0370(4) 0.0006(3) -0.0196(4) -0.0017(3)
    O3 0.0650(6) 0.0559(6) 0.0302(4) 0.0024(4) -0.0175(4) -0.0038(4)
    N1 0.0456(5) 0.0311(5) 0.0406(5) -0.0124(4) 0.0015(4) -0.0043(4)
    N2 0.0399(4) 0.0259(4) 0.0254(4) -0.0040(3) -0.0067(3) -0.0015(3)
    C1 0.0511(6) 0.0282(5) 0.0330(5) -0.0082(4) -0.0009(4) -0.0050(4)
    C2 0.0924(12) 0.0422(7) 0.0385(6) -0.0147(7) 0.0118(7) -0.0120(5)
    C3 0.1156(15) 0.0465(8) 0.0507(8) -0.0142(9) -0.0023(9) -0.0248(6)
    C4 0.0897(11) 0.0368(6) 0.0631(9) -0.0180(7) -0.0139(8) -0.0185(6)
    C5 0.0571(7) 0.0316(5) 0.0465(6) -0.0148(5) -0.0066(5) -0.0058(4)
    C6 0.0432(5) 0.0258(4) 0.0298(5) -0.0061(4) -0.0052(4) -0.0040(3)
    C7 0.0491(6) 0.0288(5) 0.0270(4) -0.0114(4) -0.0062(4) -0.0004(3)
    C8 0.0469(5) 0.0254(4) 0.0259(4) -0.0063(4) -0.0116(4) -0.0009(3)
    C9 0.0385(5) 0.0249(4) 0.0240(4) -0.0057(3) -0.0091(3) -0.0028(3)
    C10 0.0389(5) 0.0254(4) 0.0381(5) -0.0054(4) -0.0111(4) -0.0034(4)
    C11 0.0556(7) 0.0410(6) 0.0608(8) -0.0076(5) -0.0281(6) -0.0112(5)
    C12 0.0610(9) 0.0441(7) 0.1198(16) -0.0066(6) -0.0511(10) -0.0159(8)
    C13 0.0406(7) 0.0385(7) 0.1285(17) -0.0077(5) -0.0178(9) -0.0063(8)
    C14 0.0456(7) 0.0411(7) 0.0778(10) -0.0069(5) 0.0034(7) 0.0027(6)
    C15 0.0454(6) 0.0376(6) 0.0426(6) -0.0069(5) -0.0042(5) -0.0013(4)
    C16 0.0414(5) 0.0350(5) 0.0313(5) -0.0071(4) -0.0097(4) 0.0036(4)
    C17 0.0566(7) 0.0426(6) 0.0510(7) 0.0028(5) -0.0171(6) 0.0076(5)
loop_
    _geom_bond_atom_site_label_1
    _geom_bond_atom_site_label_2
    _geom_bond_site_symmetry_2
    _geom_bond_distance
    _geom_bond_publ_flag
    O1 C7 . 1.2261(13) ?
    O2 C8 . 1.4046(13) ?
    O2 H2 . 0.83(2) ?
    O3 C16 . 1.2247(14) ?
    N1 C7 . 1.3510(15) ?
    N1 C1 . 1.4149(14) ?
    N1 H1 . 0.89(2) ?
    N2 C16 . 1.3637(14) ?
    N2 C6 . 1.4302(13) ?
    N2 C9 . 1.4776(12) ?
    C1 C2 . 1.3886(17) ?
    C1 C6 . 1.3950(15) ?
    C2 C3 . 1.381(2) ?
    C2 H2A . 0.9300 ?
    C3 C4 . 1.378(3) ?
    C3 H3 . 0.9300 ?
    C4 C5 . 1.3814(19) ?
    C4 H4 . 0.9300 ?
    C5 C6 . 1.3897(15) ?
    C5 H5 . 0.9300 ?
    C7 C8 . 1.5297(16) ?
    C8 C9 . 1.5382(13) ?
    C8 H8 . 0.9800 ?
    C9 C10 . 1.5148(14) ?
    C9 H9 . 0.9800 ?
    C10 C11 . 1.3897(17) ?
    C10 C15 . 1.3905(16) ?
    C11 C12 . 1.395(2) ?
    C11 H11 . 0.9300 ?
    C12 C13 . 1.378(3) ?
    C12 H12 . 0.9300 ?
    C13 C14 . 1.375(3) ?
    C13 H13 . 0.9300 ?
    C14 C15 . 1.3818(19) ?
    C14 H14 . 0.9300 ?
    C15 H15 . 0.9300 ?
    C16 C17 . 1.5031(17) ?
    C17 H17A . 0.9600 ?
    C17 H17B . 0.9600 ?
    C17 H17C . 0.9600 ?
loop_
    _geom_angle_atom_site_label_1
    _geom_angle_atom_site_label_2
    _geom_angle_atom_site_label_3
    _geom_angle_site_symmetry_1
    _geom_angle_site_symmetry_3
    _geom_angle
    _geom_angle_publ_flag
    C8 O2 H2 . . 109.8(14) ?
    C7 N1 C1 . . 124.00(10) ?
    C7 N1 H1 . . 114.4(12) ?
    C1 N1 H1 . . 120.4(12) ?
    C16 N2 C6 . . 122.88(9) ?
    C16 N2 C9 . . 118.55(8) ?
    C6 N2 C9 . . 118.41(8) ?
    C2 C1 C6 . . 119.01(11) ?
    C2 C1 N1 . . 120.58(11) ?
    C6 C1 N1 . . 120.40(10) ?
    C3 C2 C1 . . 120.25(13) ?
    C3 C2 H2A . . 119.9 ?
    C1 C2 H2A . . 119.9 ?
    C4 C3 C2 . . 120.84(13) ?
    C4 C3 H3 . . 119.6 ?
    C2 C3 H3 . . 119.6 ?
    C3 C4 C5 . . 119.44(13) ?
    C3 C4 H4 . . 120.3 ?
    C5 C4 H4 . . 120.3 ?
    C4 C5 C6 . . 120.37(12) ?
    C4 C5 H5 . . 119.8 ?
    C6 C5 H5 . . 119.8 ?
    C5 C6 C1 . . 120.05(10) ?
    C5 C6 N2 . . 121.01(10) ?
    C1 C6 N2 . . 118.94(9) ?
    O1 C7 N1 . . 122.08(11) ?
    O1 C7 C8 . . 121.49(10) ?
    N1 C7 C8 . . 116.36(9) ?
    O2 C8 C7 . . 111.68(8) ?
    O2 C8 C9 . . 110.91(8) ?
    C7 C8 C9 . . 111.53(9) ?
    O2 C8 H8 . . 107.5 ?
    C7 C8 H8 . . 107.5 ?
    C9 C8 H8 . . 107.5 ?
    N2 C9 C10 . . 111.43(8) ?
    N2 C9 C8 . . 109.66(8) ?
    C10 C9 C8 . . 113.46(9) ?
    N2 C9 H9 . . 107.3 ?
    C10 C9 H9 . . 107.3 ?
    C8 C9 H9 . . 107.3 ?
    C11 C10 C15 . . 119.09(12) ?
    C11 C10 C9 . . 122.52(10) ?
    C15 C10 C9 . . 118.38(10) ?
    C10 C11 C12 . . 119.33(15) ?
    C10 C11 H11 . . 120.3 ?
    C12 C11 H11 . . 120.3 ?
    C13 C12 C11 . . 120.92(16) ?
    C13 C12 H12 . . 119.5 ?
    C11 C12 H12 . . 119.5 ?
    C14 C13 C12 . . 119.71(14) ?
    C14 C13 H13 . . 120.1 ?
    C12 C13 H13 . . 120.1 ?
    C13 C14 C15 . . 120.03(16) ?
    C13 C14 H14 . . 120.0 ?
    C15 C14 H14 . . 120.0 ?
    C14 C15 C10 . . 120.91(14) ?
    C14 C15 H15 . . 119.5 ?
    C10 C15 H15 . . 119.5 ?
    O3 C16 N2 . . 120.90(10) ?
    O3 C16 C17 . . 121.05(11) ?
    N2 C16 C17 . . 118.04(10) ?
    C16 C17 H17A . . 109.5 ?
    C16 C17 H17B . . 109.5 ?
    H17A C17 H17B . . 109.5 ?
    C16 C17 H17C . . 109.5 ?
    H17A C17 H17C . . 109.5 ?
    H17B C17 H17C . . 109.5 ?
loop_
    _geom_torsion_atom_site_label_1
    _geom_torsion_atom_site_label_2
    _geom_torsion_atom_site_label_3
    _geom_torsion_atom_site_label_4
    _geom_torsion_site_symmetry_1
    _geom_torsion_site_symmetry_2
    _geom_torsion_site_symmetry_3
    _geom_torsion_site_symmetry_4
    _geom_torsion
    _geom_torsion_publ_flag
    C7 N1 C1 C2 . . . . -134.65(15) ?
    C7 N1 C1 C6 . . . . 45.87(19) ?
    C6 C1 C2 C3 . . . . -1.6(3) ?
    N1 C1 C2 C3 . . . . 178.87(17) ?
    C1 C2 C3 C4 . . . . 0.3(3) ?
    C2 C3 C4 C5 . . . . 0.1(3) ?
    C3 C4 C5 C6 . . . . 0.7(3) ?
    C4 C5 C6 C1 . . . . -2.0(2) ?
    C4 C5 C6 N2 . . . . 177.86(14) ?
    C2 C1 C6 C5 . . . . 2.5(2) ?
    N1 C1 C6 C5 . . . . -178.04(12) ?
    C2 C1 C6 N2 . . . . -177.42(13) ?
    N1 C1 C6 N2 . . . . 2.06(18) ?
    C16 N2 C6 C5 . . . . -67.48(16) ?
    C9 N2 C6 C5 . . . . 107.89(12) ?
    C16 N2 C6 C1 . . . . 112.42(13) ?
    C9 N2 C6 C1 . . . . -72.21(14) ?
    C1 N1 C7 O1 . . . . -178.75(11) ?
    C1 N1 C7 C8 . . . . 4.08(17) ?
    O1 C7 C8 O2 . . . . -18.12(14) ?
    N1 C7 C8 O2 . . . . 159.07(10) ?
    O1 C7 C8 C9 . . . . 106.61(11) ?
    N1 C7 C8 C9 . . . . -76.20(12) ?
    C16 N2 C9 C10 . . . . 88.48(11) ?
    C6 N2 C9 C10 . . . . -87.10(10) ?
    C16 N2 C9 C8 . . . . -145.05(10) ?
    C6 N2 C9 C8 . . . . 39.37(12) ?
    O2 C8 C9 N2 . . . . 173.40(8) ?
    C7 C8 C9 N2 . . . . 48.24(11) ?
    O2 C8 C9 C10 . . . . -61.29(11) ?
    C7 C8 C9 C10 . . . . 173.56(8) ?
    N2 C9 C10 C11 . . . . 84.57(12) ?
    C8 C9 C10 C11 . . . . -39.79(14) ?
    N2 C9 C10 C15 . . . . -94.64(11) ?
    C8 C9 C10 C15 . . . . 140.99(10) ?
    C15 C10 C11 C12 . . . . 0.26(18) ?
    C9 C10 C11 C12 . . . . -178.95(11) ?
    C10 C11 C12 C13 . . . . 0.0(2) ?
    C11 C12 C13 C14 . . . . -0.5(2) ?
    C12 C13 C14 C15 . . . . 0.7(2) ?
    C13 C14 C15 C10 . . . . -0.4(2) ?
    C11 C10 C15 C14 . . . . -0.10(18) ?
    C9 C10 C15 C14 . . . . 179.14(11) ?
    C6 N2 C16 O3 . . . . 175.01(10) ?
    C9 N2 C16 O3 . . . . -0.35(16) ?
    C6 N2 C16 C17 . . . . -6.10(16) ?
    C9 N2 C16 C17 . . . . 178.53(10) ?
loop_
    _geom_hbond_atom_site_label_D
    _geom_hbond_atom_site_label_H
    _geom_hbond_atom_site_label_A
    _geom_hbond_site_symmetry_A
    _geom_hbond_distance_DH
    _geom_hbond_distance_HA
    _geom_hbond_distance_DA
    _geom_hbond_angle_DHA
    N1 H1 O1 2_566 0.89(2) 2.04(2) 2.9240(10)
                                            175(2)
    O2 H2 O3 2_665 0.83(2) 2.09(2) 2.9050(10)
                                            168(2)
