# Supplementary material for: 5-Acetyl-3-hy­droxy-4-phenyl-4,5-dihydro-1H-1,5-benzodiazepin-2(3H)-one
Source: Acta Crystallogr Sect E Struct Rep Online. 2011 Nov 16;67(Pt 12):o3337. doi: 10.1107/S1600536811047878 (PMC3238984; doi:10.1107/S1600536811047878)
Supplement: Supplementary file 2 [file e-67-o3337-Isup2.hkl]

# 
# h,k,l, Fc-squared, Fo-squared, sigma(Fo-squared) and status flag 
# 
data_I
_shelx_title '  P-1' 
_shelx_refln_list_code          4 
_shelx_F_calc_maximum       78.09 
_exptl_crystal_F_000       312.00 
_reflns_d_resolution_high  0.7108 
 
loop_ 
 _symmetry_equiv_pos_as_xyz 
 'x, y, z' 
 '-x, -y, -z' 
 
_cell_length_a     8.9710 
_cell_length_b     9.3142 
_cell_length_c     9.4129 
_cell_angle_alpha  81.563 
_cell_angle_beta   68.921 
_cell_angle_gamma  80.146 
 
_shelx_F_squared_multiplier     1.000 
 
loop_ 
 _refln_index_h 
 _refln_index_k 
 _refln_index_l 
 _refln_F_squared_calc 
 _refln_F_squared_meas 
 _refln_F_squared_sigma 
 _refln_observed_status 
   1   0   0      867.67      731.90     22.69 o 
   2   0   0      760.62      813.03     17.54 o 
   3   0   0      123.28      125.76      2.09 o 
   4   0   0       19.24       24.87      0.40 o 
   5   0   0        9.36        7.29      0.15 o 
   6   0   0       24.84       24.62      0.41 o 
   7   0   0       31.06       28.18      0.47 o 
   8   0   0       32.76       28.31      0.80 o 
   9   0   0        0.75        0.85      0.08 o 
  10   0   0        0.02        0.12      0.09 o 
  11   0   0        0.43       -0.01      0.16 o 
 -11   1   0        0.09        0.25      0.38 o 
 -10   1   0        0.43        0.39      0.33 o 
  -9   1   0        0.02       -0.17      0.35 o 
  -8   1   0        3.65        1.93      0.26 o 
  -7   1   0        0.57        0.45      0.23 o 
  -6   1   0        0.72        1.01      0.28 o 
  -5   1   0      158.05      169.37      5.36 o 
  -4   1   0       30.20       36.91      1.32 o 
  -3   1   0        7.54        9.75      0.29 o 
  -2   1   0        0.05        0.53      0.17 o 
  -1   1   0      124.15      123.98      1.20 o 
   0   1   0     1010.23      563.82     25.96 o 
   1   1   0      576.40      542.33      4.24 o 
   2   1   0     3296.80     3083.32     44.71 o 
   3   1   0     2190.84     2217.09     23.54 o 
   4   1   0     1546.02     1606.56     16.26 o 
   5   1   0       32.01       47.91      0.63 o 
   6   1   0       11.76       11.94      0.16 o 
   7   1   0        0.56        0.29      0.05 o 
   8   1   0        2.50        1.76      0.09 o 
   9   1   0        2.01        1.92      0.12 o 
  10   1   0        0.56        0.50      0.12 o 
  11   1   0        1.74        1.99      0.17 o 
 -11   2   0        0.00        0.06      0.38 o 
 -10   2   0        4.91        4.83      0.58 o 
  -9   2   0        0.75        1.01      0.36 o 
  -8   2   0        3.15        2.33      0.40 o 
  -7   2   0        0.41        0.40      0.27 o 
  -6   2   0       97.73       91.73      3.09 o 
  -5   2   0       21.70       23.23      0.43 o 
  -4   2   0       12.47       10.83      0.25 o 
  -3   2   0       49.12       43.67      0.52 o 
  -2   2   0      574.28      575.69      8.65 o 
  -1   2   0     4359.19     4027.09    195.71 o 
   0   2   0      147.07      175.36      1.47 o 
   1   2   0     2078.66     1922.83     21.03 o 
   2   2   0      170.74      172.63      1.41 o 
   3   2   0      888.96      900.52      7.31 o 
   4   2   0     1061.90     1182.45     11.01 o 
   5   2   0       14.38       16.46      0.26 o 
   6   2   0       67.96       63.35      0.82 o 
   7   2   0        4.60        4.25      0.13 o 
   8   2   0       18.88       17.31      0.31 o 
   9   2   0        2.97        2.92      0.20 o 
  10   2   0        0.03        0.12      0.13 o 
  11   2   0        4.85        5.90      0.28 o 
 -10   3   0        0.69        0.91      0.44 o 
  -9   3   0       21.94       21.14      0.45 o 
  -8   3   0       25.30       24.37      0.42 o 
  -7   3   0        0.14        0.09      0.05 o 
  -6   3   0       99.68       98.99      1.34 o 
  -5   3   0      210.10      215.08      2.44 o 
  -4   3   0       22.36       26.74      0.35 o 
  -3   3   0       59.34       72.19      0.88 o 
  -2   3   0      112.96      123.01      1.09 o 
  -1   3   0      819.16      840.38      8.26 o 
   0   3   0     2763.57     2720.86     25.60 o 
   1   3   0        8.80       11.86      0.15 o 
   2   3   0      372.33      363.02      3.22 o 
   3   3   0       10.56        8.27      0.14 o 
   4   3   0      101.28      105.23      1.02 o 
   5   3   0        0.01        0.48      0.06 o 
   6   3   0       70.02       75.49      0.97 o 
   7   3   0        3.92        2.95      0.18 o 
   8   3   0       34.06       28.06      0.47 o 
   9   3   0        7.26        5.01      0.23 o 
  10   3   0        1.53        1.84      0.19 o 
  11   3   0        1.38        2.46      0.22 o 
 -10   4   0        4.22        3.88      0.36 o 
  -9   4   0        0.02        0.07      0.12 o 
  -8   4   0        7.73        7.67      0.32 o 
  -7   4   0       17.49       15.67      0.33 o 
  -6   4   0      176.64      163.24      2.33 o 
  -5   4   0      392.69      410.00      6.36 o 
  -4   4   0       20.78       18.95      0.27 o 
  -3   4   0      343.95      374.03      4.22 o 
  -2   4   0      349.09      406.51      3.99 o 
  -1   4   0      157.19      182.99      1.82 o 
   0   4   0       54.70       59.54      0.63 o 
   1   4   0      918.65     1010.99      9.95 o 
   2   4   0       44.92       45.58      0.54 o 
   3   4   0       50.18       52.93      0.52 o 
   4   4   0      744.49      749.93      6.68 o 
   5   4   0      307.73      306.97      2.89 o 
   6   4   0       71.60       76.19      1.16 o 
   7   4   0        0.13       -0.18      0.12 o 
   8   4   0        2.41        3.42      0.22 o 
   9   4   0        0.02       -0.32      0.21 o 
  10   4   0        0.98        1.61      0.17 o 
  11   4   0        0.88        0.16      0.32 o 
 -10   5   0        0.19        0.12      0.25 o 
  -9   5   0        2.08        2.68      0.19 o 
  -8   5   0        0.04       -0.28      0.19 o 
  -7   5   0        0.07       -0.13      0.10 o 
  -6   5   0        0.00       -0.15      0.10 o 
  -5   5   0       76.81       66.70      1.01 o 
  -4   5   0       50.34       52.46      0.79 o 
  -3   5   0      174.96      187.39      2.09 o 
  -2   5   0      143.28      167.56      1.71 o 
  -1   5   0     1182.13     1280.66     13.41 o 
   0   5   0      493.81      551.90      5.46 o 
   1   5   0        7.76       10.06      0.19 o 
   2   5   0      613.80      702.16      7.89 o 
   3   5   0       91.60       88.31      1.00 o 
   4   5   0        5.48        2.57      0.08 o 
   5   5   0      230.69      248.86      2.85 o 
   6   5   0      584.54      568.19      7.13 o 
   7   5   0      456.50      437.31      6.26 o 
   8   5   0       10.57        8.39      0.42 o 
   9   5   0        3.14        4.37      0.23 o 
  10   5   0        0.00        0.05      0.16 o 
  11   5   0        0.48        0.48      0.42 o 
  -9   6   0        0.01       -0.07      0.17 o 
  -8   6   0        0.19        0.31      0.16 o 
  -7   6   0        0.33       -0.07      0.13 o 
  -6   6   0        1.21        1.85      0.15 o 
  -5   6   0       22.71       19.55      0.44 o 
  -4   6   0        2.16        3.01      0.14 o 
  -3   6   0       24.21       24.97      0.33 o 
  -2   6   0      142.23      161.03      1.75 o 
  -1   6   0       96.98      107.01      1.17 o 
   0   6   0      117.05      135.16      1.49 o 
   1   6   0      216.94      229.59      2.65 o 
   2   6   0       18.15       19.48      0.31 o 
   3   6   0      265.90      273.85      3.15 o 
   4   6   0       46.29       44.38      0.52 o 
   5   6   0      170.39      175.10      2.07 o 
   6   6   0       14.83       15.10      0.41 o 
   7   6   0       23.12       21.47      0.48 o 
   8   6   0        0.90        1.19      0.18 o 
   9   6   0       51.27       49.76      0.90 o 
  10   6   0       32.11       31.15      0.66 o 
  11   6   0        7.73        9.48      0.36 o 
  -9   7   0        0.04        0.02      0.17 o 
  -8   7   0        0.45        0.32      0.20 o 
  -7   7   0       14.64       14.68      0.41 o 
  -6   7   0        1.75        2.05      0.21 o 
  -5   7   0        3.75        4.07      0.22 o 
  -4   7   0        1.24        1.56      0.16 o 
  -3   7   0       35.01       27.15      0.54 o 
  -2   7   0        6.94        8.47      0.18 o 
  -1   7   0        0.16        0.06      0.08 o 
   0   7   0       62.90       64.12      0.99 o 
   1   7   0      123.38      117.27      1.41 o 
   2   7   0       18.62       17.29      0.30 o 
   3   7   0      108.69      109.48      1.34 o 
   4   7   0       41.75       40.73      0.57 o 
   5   7   0        1.83        1.42      0.12 o 
   6   7   0       51.68       51.49      0.79 o 
   7   7   0        7.71        7.30      0.29 o 
   8   7   0       20.79       19.11      0.53 o 
   9   7   0        0.35        0.37      0.18 o 
  10   7   0       19.82       22.16      0.56 o 
  -8   8   0       11.69       12.60      0.44 o 
  -7   8   0        4.61        4.03      0.23 o 
  -6   8   0        1.57        1.15      0.17 o 
  -5   8   0        0.00        0.26      0.13 o 
  -4   8   0       46.43       40.32      0.73 o 
  -3   8   0       50.14       48.09      0.74 o 
  -2   8   0       72.79       66.77      0.96 o 
  -1   8   0       42.43       37.13      0.50 o 
   0   8   0       29.51       26.64      0.43 o 
   1   8   0      106.04      111.31      1.37 o 
   2   8   0        3.45        2.43      0.14 o 
   3   8   0       46.89       43.46      0.62 o 
   4   8   0       85.30       83.65      1.07 o 
   5   8   0        0.14        0.06      0.12 o 
   6   8   0        3.81        4.26      0.48 o 
   7   8   0        9.35        8.87      0.33 o 
   8   8   0        0.08        0.20      0.17 o 
   9   8   0        0.14        0.22      0.19 o 
  10   8   0        3.08        4.14      0.29 o 
  -7   9   0        9.88       11.98      0.57 o 
  -6   9   0        5.76        4.33      0.25 o 
  -5   9   0        7.51        7.24      0.31 o 
  -4   9   0        4.60        2.83      0.23 o 
  -3   9   0       14.87       11.73      0.36 o 
  -2   9   0       19.27       18.35      0.44 o 
  -1   9   0        0.77        0.72      0.17 o 
   0   9   0       10.54       11.25      0.37 o 
   1   9   0      270.25      242.70      2.85 o 
   2   9   0        2.37        2.32      0.15 o 
   3   9   0       21.57       22.12      0.40 o 
   4   9   0      181.54      170.18      2.23 o 
   5   9   0       34.13       34.37      0.61 o 
   6   9   0        5.25        6.61      0.27 o 
   7   9   0        0.16        0.00      0.17 o 
   8   9   0       11.30       10.77      0.39 o 
   9   9   0        0.55        0.49      0.20 o 
  -6  10   0        0.00        0.16      0.22 o 
  -5  10   0        2.08        2.98      0.28 o 
  -4  10   0       34.20       31.34      0.76 o 
  -3  10   0       16.38       17.14      0.78 o 
  -2  10   0        4.88        3.96      0.24 o 
  -1  10   0       15.75       14.63      0.40 o 
   0  10   0       31.69       28.56      0.65 o 
   1  10   0        0.00       -0.19      0.13 o 
   2  10   0       35.25       30.23      0.51 o 
   3  10   0       34.19       32.38      0.59 o 
   4  10   0       29.47       27.83      0.53 o 
   5  10   0        4.65        3.71      0.23 o 
   6  10   0       38.98       42.82      1.00 o 
   7  10   0       19.14       20.43      0.55 o 
   8  10   0        1.03        0.75      0.23 o 
  -4  11   0        0.14        0.01      0.23 o 
  -3  11   0        3.40        3.60      0.31 o 
  -2  11   0        0.85        1.59      0.25 o 
  -1  11   0        9.53        9.31      0.40 o 
   0  11   0        6.58        5.27      0.35 o 
   1  11   0        0.54        0.09      0.17 o 
   2  11   0        1.00        0.45      0.16 o 
   3  11   0        0.07        0.11      0.16 o 
   4  11   0       17.40       14.85      0.45 o 
   5  11   0        1.67        1.71      0.21 o 
   6  11   0        1.68        2.21      0.22 o 
   7  11   0        0.00        0.12      0.21 o 
  -3  12   0        2.53        2.74      0.33 o 
  -2  12   0        6.78        6.14      0.50 o 
  -1  12   0       12.07       11.99      0.48 o 
   0  12   0        5.45        6.16      0.56 o 
   1  12   0        0.09       -0.11      0.18 o 
   2  12   0        0.75        0.10      0.21 o 
   3  12   0        4.01        4.43      0.32 o 
   4  12   0        2.44        1.77      0.29 o 
   5  12   0        3.31        3.79      0.34 o 
  -5 -12   1        0.02       -0.38      0.25 o 
  -4 -12   1        0.60        0.52      0.26 o 
  -3 -12   1        1.82        1.52      0.36 o 
  -2 -12   1        1.19        0.83      0.23 o 
  -1 -12   1        0.57        1.00      0.25 o 
   0 -12   1        2.56        1.88      0.26 o 
   1 -12   1        0.48        1.17      0.26 o 
   2 -12   1        0.14        0.16      0.27 o 
  -6 -11   1        4.28        4.85      0.35 o 
  -5 -11   1        4.33        5.93      0.35 o 
  -4 -11   1        6.77        7.84      0.31 o 
  -3 -11   1       16.69       17.32      0.46 o 
  -2 -11   1        4.51        3.87      0.25 o 
  -1 -11   1       28.16       26.78      0.60 o 
   0 -11   1        7.29        6.31      0.29 o 
   1 -11   1        0.30        0.04      0.18 o 
   2 -11   1       27.12       24.31      0.68 o 
   3 -11   1        1.95        0.88      0.26 o 
   4 -11   1       13.96       14.56      0.53 o 
  -8 -10   1        1.01        0.46      0.23 o 
  -7 -10   1       19.82       21.17      0.57 o 
  -6 -10   1       10.79       11.48      0.43 o 
  -5 -10   1        1.93        2.60      0.20 o 
  -4 -10   1       10.38       10.39      0.33 o 
  -3 -10   1       22.72       18.39      0.41 o 
  -2 -10   1        0.40        0.52      0.13 o 
  -1 -10   1        0.56        0.95      0.15 o 
   0 -10   1        1.20        0.93      0.19 o 
   1 -10   1        3.88        3.51      0.23 o 
   2 -10   1        4.77        4.43      0.33 o 
   3 -10   1       21.10       21.04      0.58 o 
   4 -10   1        1.21        1.17      0.25 o 
   5 -10   1        8.77       10.80      0.44 o 
   6 -10   1        8.57        8.43      0.63 o 
  -8  -9   1        0.32        0.00      0.19 o 
  -7  -9   1        1.64        1.68      0.21 o 
  -6  -9   1        0.00        0.04      0.15 o 
  -5  -9   1       17.81       19.63      0.44 o 
  -4  -9   1        0.50       -0.09      0.12 o 
  -3  -9   1       72.27       69.68      0.94 o 
  -2  -9   1       15.40       13.98      0.31 o 
  -1  -9   1       43.74       42.69      0.63 o 
   0  -9   1       46.15       40.55      0.66 o 
   1  -9   1      196.93      182.59      2.66 o 
   2  -9   1       13.78       13.02      0.37 o 
   3  -9   1        3.71        2.91      0.30 o 
   4  -9   1        3.42        4.44      0.38 o 
   5  -9   1       46.49       44.84      1.04 o 
   6  -9   1        0.81        0.64      0.21 o 
   7  -9   1        5.06        4.76      0.30 o 
  -9  -8   1        0.05       -0.09      0.18 o 
  -8  -8   1        5.35        6.10      0.29 o 
  -7  -8   1        3.46        3.36      0.23 o 
  -6  -8   1        3.22        3.48      0.20 o 
  -5  -8   1       55.91       53.93      0.84 o 
  -4  -8   1        1.25        1.08      0.13 o 
  -3  -8   1       32.52       29.64      0.47 o 
  -2  -8   1        1.29        1.19      0.12 o 
  -1  -8   1        4.65        4.28      0.17 o 
   0  -8   1       24.30       24.62      0.41 o 
   1  -8   1      319.90      313.89      3.62 o 
   2  -8   1       41.90       45.84      0.78 o 
   3  -8   1        0.03       -0.07      0.13 o 
   4  -8   1        5.75        4.35      0.25 o 
   5  -8   1        0.10        0.30      0.16 o 
   6  -8   1        4.77        5.06      0.27 o 
   7  -8   1        5.53        5.79      0.30 o 
   8  -8   1        0.38        0.24      0.25 o 
 -10  -7   1        1.37        1.42      0.23 o 
  -9  -7   1        3.77        3.41      0.25 o 
  -8  -7   1        3.49        3.14      0.23 o 
  -7  -7   1       33.61       29.60      0.76 o 
  -6  -7   1        0.38        0.22      0.12 o 
  -5  -7   1        7.31        8.34      0.26 o 
  -4  -7   1       44.11       42.29      0.56 o 
  -3  -7   1      135.87      128.14      1.55 o 
  -2  -7   1        0.72        0.91      0.10 o 
  -1  -7   1        0.01        0.02      0.08 o 
   0  -7   1      404.71      410.61      4.69 o 
   1  -7   1      124.39      132.80      1.47 o 
   2  -7   1      133.33      128.75      1.67 o 
   3  -7   1       64.95       56.49      0.90 o 
   4  -7   1       46.46       35.24      0.64 o 
   5  -7   1       22.26       16.75      0.38 o 
   6  -7   1        5.25        5.41      0.23 o 
   7  -7   1        3.62        2.76      0.36 o 
   8  -7   1        5.21        5.25      0.33 o 
   9  -7   1        2.44        2.52      0.27 o 
 -10  -6   1       20.40       23.65      0.58 o 
  -9  -6   1        5.10        4.55      0.37 o 
  -8  -6   1       13.15       13.99      0.39 o 
  -7  -6   1        1.99        2.39      0.26 o 
  -6  -6   1       38.62       34.44      0.57 o 
  -5  -6   1        1.06        1.79      0.12 o 
  -4  -6   1      242.91      236.68      2.43 o 
  -3  -6   1        5.29        6.19      0.18 o 
  -2  -6   1       10.31       12.02      0.27 o 
  -1  -6   1       17.35       15.63      0.27 o 
   0  -6   1        0.84        0.94      0.11 o 
   1  -6   1       95.58      103.86      1.17 o 
   2  -6   1       75.87       75.97      0.94 o 
   3  -6   1       17.39       18.61      0.25 o 
   4  -6   1       23.22       24.67      0.40 o 
   5  -6   1       57.30       48.93      0.80 o 
   6  -6   1        5.62        4.08      0.18 o 
   7  -6   1        1.07        0.83      0.13 o 
   8  -6   1        2.29        2.48      0.18 o 
   9  -6   1        2.24        2.03      0.22 o 
 -10  -5   1       14.62       16.60      0.47 o 
  -9  -5   1       11.62       12.09      0.37 o 
  -8  -5   1        0.31        0.18      0.14 o 
  -7  -5   1        4.92        5.74      0.30 o 
  -6  -5   1        0.92        1.57      0.15 o 
  -5  -5   1      307.33      299.49      2.88 o 
  -4  -5   1       30.25       27.12      0.33 o 
  -3  -5   1      293.39      306.67      2.93 o 
  -2  -5   1       13.49        8.62      0.26 o 
  -1  -5   1      531.55      553.17      6.23 o 
   0  -5   1      174.55      196.82      2.11 o 
   1  -5   1     1543.68     1557.21     16.28 o 
   2  -5   1      182.93      194.47      1.84 o 
   3  -5   1       23.17       23.45      0.39 o 
   4  -5   1       19.66       19.61      0.37 o 
   5  -5   1       23.38       22.38      0.50 o 
   6  -5   1       17.20       13.65      0.33 o 
   7  -5   1        5.55        7.48      0.75 o 
   8  -5   1        0.96        0.40      0.18 o 
   9  -5   1        0.01       -0.06      0.12 o 
  10  -5   1        5.89        6.10      0.31 o 
 -11  -4   1        5.39        5.46      0.46 o 
 -10  -4   1        2.28        3.45      0.21 o 
  -9  -4   1        1.08        1.13      0.16 o 
  -8  -4   1        3.56        3.43      0.19 o 
  -7  -4   1        0.24        0.45      0.18 o 
  -6  -4   1        9.69        6.33      0.20 o 
  -5  -4   1       39.89       44.09      0.45 o 
  -4  -4   1      122.42      124.90      1.16 o 
  -3  -4   1      101.62      115.51      1.20 o 
  -2  -4   1       39.38       45.92      0.54 o 
  -1  -4   1       27.81       32.77      0.38 o 
   0  -4   1       39.04       40.82      0.48 o 
   1  -4   1      273.56      319.52      3.15 o 
   2  -4   1     1105.92     1164.88     10.23 o 
   3  -4   1       54.62       53.13      0.56 o 
   4  -4   1       26.24       28.25      0.57 o 
   5  -4   1        3.66        2.49      0.12 o 
   6  -4   1        0.06       -0.15      0.10 o 
   7  -4   1       63.70       58.89      0.88 o 
   8  -4   1        4.95        3.58      0.29 o 
   9  -4   1        0.07       -0.16      0.27 o 
  10  -4   1        0.08        0.04      0.18 o 
 -11  -3   1       13.25       14.17      0.47 o 
 -10  -3   1        0.35        0.64      0.17 o 
  -9  -3   1        0.32        0.52      0.13 o 
  -8  -3   1        0.01       -0.15      0.10 o 
  -7  -3   1        2.41        2.27      0.15 o 
  -6  -3   1        2.49        3.45      0.19 o 
  -5  -3   1        0.28        0.16      0.09 o 
  -4  -3   1       27.15       30.99      0.32 o 
  -3  -3   1      170.77      182.34      1.74 o 
  -2  -3   1      581.61      596.99      5.56 o 
  -1  -3   1        1.16        1.13      0.07 o 
   0  -3   1     1243.88     1268.12     11.21 o 
   1  -3   1     1908.08     1934.53     17.59 o 
   2  -3   1     1238.98     1366.94     13.56 o 
   3  -3   1      113.09      130.54      1.73 o 
   4  -3   1      199.06      224.22      2.34 o 
   5  -3   1        0.33        0.77      0.07 o 
   6  -3   1       48.77       49.96      0.84 o 
   7  -3   1       45.20       43.23      0.57 o 
   8  -3   1        5.86        4.72      0.15 o 
   9  -3   1        2.45        2.60      0.15 o 
  10  -3   1       14.49       14.98      0.96 o 
  11  -3   1        1.64        1.28      0.47 o 
 -11  -2   1       16.21       16.16      0.48 o 
 -10  -2   1        2.22        2.85      0.45 o 
  -9  -2   1       18.40       18.43      0.36 o 
  -8  -2   1        2.54        2.65      0.13 o 
  -7  -2   1        4.96        1.59      0.10 o 
  -6  -2   1       12.21       13.53      0.21 o 
  -5  -2   1        1.22        1.35      0.07 o 
  -4  -2   1      172.72      204.77      2.07 o 
  -3  -2   1       11.69       16.17      0.19 o 
  -2  -2   1      306.86      324.36      3.03 o 
  -1  -2   1     3519.71     3077.28     33.62 o 
   0  -2   1     2003.66     1860.67     17.29 o 
   1  -2   1      392.95      369.07      3.40 o 
   2  -2   1        4.87        7.16      0.14 o 
   3  -2   1      309.14      352.78      3.74 o 
   4  -2   1        3.67        2.45      0.13 o 
   5  -2   1      448.39      468.06      7.49 o 
   6  -2   1       16.31       14.45      0.29 o 
   7  -2   1       93.54       96.06      3.25 o 
   8  -2   1        0.91        0.86      0.35 o 
   9  -2   1       12.38        9.12      0.66 o 
  10  -2   1       18.73       18.34      1.02 o 
  11  -2   1        4.34        4.91      0.60 o 
 -11  -1   1        0.04       -0.19      0.16 o 
 -10  -1   1        7.50        7.76      0.26 o 
  -9  -1   1        0.53        0.74      0.12 o 
  -8  -1   1        7.15        4.99      0.16 o 
  -7  -1   1        0.21        0.19      0.06 o 
  -6  -1   1        1.22        1.66      0.10 o 
  -5  -1   1        1.32        1.52      0.05 o 
  -4  -1   1      492.85      566.32      5.64 o 
  -3  -1   1      834.87      839.20      7.50 o 
  -2  -1   1     2253.31     2180.62     17.09 o 
  -1  -1   1      191.61      208.92      1.77 o 
   0  -1   1     2208.06     1910.24     19.31 o 
   1  -1   1      316.19      299.64      2.44 o 
   2  -1   1     6097.69     5392.39    163.60 o 
   3  -1   1     1614.72     1678.28     26.93 o 
   4  -1   1       44.04       40.29      1.04 o 
   5  -1   1      315.91      317.59      9.83 o 
   6  -1   1       70.15       68.03      2.35 o 
   7  -1   1        9.23       10.95      0.68 o 
   8  -1   1        1.47        0.96      0.24 o 
   9  -1   1        1.42        1.51      0.26 o 
  10  -1   1        1.29        1.24      0.29 o 
  11  -1   1        1.06        1.22      0.43 o 
 -11   0   1        3.75        2.93      0.30 o 
 -10   0   1        6.65        7.26      0.24 o 
  -9   0   1        2.17        2.24      0.19 o 
  -8   0   1       11.32       10.29      0.19 o 
  -7   0   1       11.49        8.96      0.16 o 
  -6   0   1        8.57       10.76      0.15 o 
  -5   0   1        9.74       14.40      0.19 o 
  -4   0   1       27.52       29.06      0.32 o 
  -3   0   1     1320.13     1407.15     13.24 o 
  -2   0   1        0.85        3.78      0.16 o 
  -1   0   1      299.59      283.87      2.20 o 
   0   0   1       46.43       33.75      2.06 o 
   1   0   1     1305.29     1073.98     18.81 o 
   2   0   1     2571.62     2556.82     77.89 o 
   3   0   1     1317.39     1341.86     21.69 o 
   4   0   1      163.01      182.17      4.18 o 
   5   0   1        4.09        2.29      0.42 o 
   6   0   1      392.96      418.81     10.73 o 
   7   0   1       14.27       16.10      0.56 o 
   8   0   1       47.93       45.30      1.21 o 
   9   0   1        7.04        5.29      0.38 o 
  10   0   1        0.08        0.01      0.22 o 
  11   0   1        0.86        1.18      0.32 o 
 -11   1   1        0.05       -0.09      0.17 o 
 -10   1   1        0.01       -0.10      0.10 o 
  -9   1   1        3.29        3.24      0.26 o 
  -8   1   1        4.02        4.25      0.13 o 
  -7   1   1        1.67        1.64      0.10 o 
  -6   1   1        4.80        4.42      0.12 o 
  -5   1   1        0.13        0.76      0.07 o 
  -4   1   1      286.47      302.80      3.79 o 
  -3   1   1        8.54       11.64      0.17 o 
  -2   1   1        6.53        6.36      0.13 o 
  -1   1   1        5.42        9.55      0.09 o 
   0   1   1     1280.81     1148.84      8.63 o 
   1   1   1     1645.58     1397.28     11.73 o 
   2   1   1     1375.90     1289.43     14.71 o 
   3   1   1       36.52       48.98      0.55 o 
   4   1   1      924.48      955.89     10.15 o 
   5   1   1       55.27       59.01      0.70 o 
   6   1   1       21.11       18.64      0.22 o 
   7   1   1        1.57        2.38      0.07 o 
   8   1   1       30.31       24.21      0.31 o 
   9   1   1        6.99        4.80      0.24 o 
  10   1   1       12.73       12.27      0.43 o 
  11   1   1        1.22        0.98      0.14 o 
  12   1   1        0.70        1.40      0.23 o 
 -10   2   1        1.01        0.89      0.11 o 
  -9   2   1       14.97       16.01      0.31 o 
  -8   2   1        0.11        0.20      0.06 o 
  -7   2   1        7.00        8.15      0.16 o 
  -6   2   1        1.27        0.97      0.09 o 
  -5   2   1        0.03        0.03      0.03 o 
  -4   2   1        8.45        7.50      0.11 o 
  -3   2   1      179.01      178.46      1.75 o 
  -2   2   1       18.74       18.08      0.23 o 
  -1   2   1       16.34       22.23      0.26 o 
   0   2   1     2980.28     2612.80     47.75 o 
   1   2   1      308.98      276.20      2.34 o 
   2   2   1      175.30      194.41      1.87 o 
   3   2   1      307.19      313.40      2.67 o 
   4   2   1      882.62      956.87      8.50 o 
   5   2   1       50.36       46.37      0.50 o 
   6   2   1       73.66       75.37      0.79 o 
   7   2   1       40.60       36.46      0.45 o 
   8   2   1       44.63       33.47      0.47 o 
   9   2   1       13.62       10.72      0.26 o 
  10   2   1        3.07        1.50      0.17 o 
  11   2   1        4.14        4.57      0.25 o 
  12   2   1        1.79        2.21      0.21 o 
 -10   3   1        3.47        3.45      0.72 o 
  -9   3   1       28.71       30.49      0.63 o 
  -8   3   1        0.98        0.72      0.13 o 
  -7   3   1       18.20       19.40      0.31 o 
  -6   3   1      106.02      102.53      1.58 o 
  -5   3   1        0.03        0.38      0.05 o 
  -4   3   1       42.05       40.30      0.49 o 
  -3   3   1      755.35      797.12      8.94 o 
  -2   3   1       31.13       32.92      0.31 o 
  -1   3   1      121.35      144.64      1.44 o 
   0   3   1      121.38      135.49      1.28 o 
   1   3   1      587.22      602.12      5.28 o 
   2   3   1      136.83      158.29      1.37 o 
   3   3   1      338.06      342.76      3.58 o 
   4   3   1      366.41      426.24      4.56 o 
   5   3   1        2.63        2.78      0.12 o 
   6   3   1      191.38      209.85      2.01 o 
   7   3   1      102.35      106.53      1.22 o 
   8   3   1        2.31        3.13      0.14 o 
   9   3   1        1.34        1.47      0.15 o 
  10   3   1        2.11        2.29      0.21 o 
  11   3   1        0.35        0.10      0.16 o 
  12   3   1       21.48       23.94      0.70 o 
 -10   4   1        0.57        0.57      0.22 o 
  -9   4   1        0.25        0.27      0.14 o 
  -8   4   1        9.55        9.63      0.40 o 
  -7   4   1        9.19        8.27      0.22 o 
  -6   4   1       86.68       79.85      1.17 o 
  -5   4   1       51.48       51.98      0.70 o 
  -4   4   1       18.98       21.06      0.27 o 
  -3   4   1        0.43        0.70      0.13 o 
  -2   4   1        1.86        1.64      0.05 o 
  -1   4   1      142.59      173.74      2.12 o 
   0   4   1      186.54      207.64      2.06 o 
   1   4   1        0.86        0.24      0.04 o 
   2   4   1      531.91      578.90      5.72 o 
   3   4   1      966.02     1008.17      9.85 o 
   4   4   1      303.58      329.05      3.27 o 
   5   4   1       76.40       79.44      1.03 o 
   6   4   1       11.99       14.87      0.24 o 
   7   4   1       84.05       76.44      1.19 o 
   8   4   1       18.78       18.62      0.40 o 
   9   4   1       76.57       68.31      1.11 o 
  10   4   1        3.93        4.88      0.23 o 
  11   4   1        0.81        0.72      0.20 o 
  -9   5   1        0.94        0.90      0.17 o 
  -8   5   1       12.57       13.38      0.39 o 
  -7   5   1        0.00       -0.12      0.10 o 
  -6   5   1       50.21       46.66      0.76 o 
  -5   5   1        2.27        1.98      0.12 o 
  -4   5   1       35.15       38.76      0.50 o 
  -3   5   1        0.83        0.87      0.07 o 
  -2   5   1        0.01       -0.06      0.04 o 
  -1   5   1      353.39      396.32      3.90 o 
   0   5   1       95.78      110.84      1.22 o 
   1   5   1        3.45        7.35      0.17 o 
   2   5   1       72.56       99.73      1.56 o 
   3   5   1      125.10      138.64      1.51 o 
   4   5   1       32.79       35.16      0.44 o 
   5   5   1       23.19       26.07      0.33 o 
   6   5   1      290.34      286.13      2.89 o 
   7   5   1       18.72       21.12      0.40 o 
   8   5   1       80.72       77.18      1.24 o 
   9   5   1        0.10       -0.13      0.14 o 
  10   5   1        0.72        0.60      0.16 o 
  11   5   1        8.68       11.08      0.37 o 
  -9   6   1        2.49        2.50      0.24 o 
  -8   6   1        0.22        0.04      0.16 o 
  -7   6   1       24.38       24.43      0.49 o 
  -6   6   1       15.08       13.97      0.33 o 
  -5   6   1        0.04       -0.02      0.16 o 
  -4   6   1        1.46        1.52      0.14 o 
  -3   6   1       34.31       30.90      0.44 o 
  -2   6   1        0.57        0.73      0.08 o 
  -1   6   1       14.10       14.08      0.23 o 
   0   6   1       11.05       12.57      0.25 o 
   1   6   1      100.33       88.21      1.07 o 
   2   6   1        1.03        1.97      0.09 o 
   3   6   1        7.72        8.53      0.19 o 
   5   6   1        4.54        4.01      0.17 o 
   6   6   1      102.87       95.98      1.32 o 
   7   6   1       96.36       92.45      1.28 o 
   8   6   1        2.96        2.08      0.18 o 
   9   6   1        2.35        1.78      0.18 o 
  10   6   1        0.73        0.43      0.17 o 
  11   6   1       21.84       26.72      0.61 o 
  -8   7   1        0.64        1.01      0.22 o 
  -7   7   1       32.60       33.90      0.65 o 
  -6   7   1        0.66        0.28      0.14 o 
  -5   7   1        0.50        0.53      0.14 o 
  -4   7   1        1.41        1.70      0.16 o 
  -3   7   1        4.27        4.66      0.20 o 
  -2   7   1       12.48       14.00      0.27 o 
  -1   7   1        0.28       -0.11      0.07 o 
   0   7   1       61.77       58.96      0.76 o 
   1   7   1       10.29       11.45      0.22 o 
   2   7   1       34.92       38.23      0.53 o 
   3   7   1       29.32       29.09      0.43 o 
   4   7   1       29.56       31.92      0.47 o 
   5   7   1        0.49        0.13      0.11 o 
   6   7   1       22.75       20.76      0.41 o 
   7   7   1       13.97       12.57      0.32 o 
   8   7   1        2.81        2.89      0.21 o 
   9   7   1        9.31       10.40      0.35 o 
  10   7   1        0.12       -0.26      0.17 o 
  11   7   1        1.92        2.44      0.35 o 
  -7   8   1        1.56        0.87      0.20 o 
  -6   8   1       11.16        9.94      0.33 o 
  -5   8   1        4.51        5.07      0.26 o 
  -4   8   1        0.02        0.61      0.17 o 
  -3   8   1       71.34       60.16      1.14 o 
  -2   8   1        3.08        2.00      0.17 o 
  -1   8   1      179.34      177.73      2.28 o 
   0   8   1       90.99       85.82      1.01 o 
   1   8   1       45.94       46.95      0.61 o 
   2   8   1       19.68       17.50      0.40 o 
   3   8   1        7.60        3.73      0.16 o 
   4   8   1       48.36       42.54      0.61 o 
   5   8   1       17.89       14.68      0.31 o 
   6   8   1        0.14       -0.19      0.13 o 
   7   8   1        3.84        4.05      0.21 o 
   8   8   1       10.79       11.71      0.38 o 
   9   8   1       12.08       12.77      0.41 o 
  10   8   1       11.96       11.27      0.42 o 
  -7   9   1        7.58        7.73      0.34 o 
  -6   9   1        5.20        4.48      0.41 o 
  -5   9   1        6.52        6.51      0.46 o 
  -4   9   1       22.65       19.16      0.52 o 
  -3   9   1       36.85       41.31      0.87 o 
  -2   9   1       65.20       54.83      0.84 o 
  -1   9   1       11.66        9.69      0.28 o 
   0   9   1       26.92       25.03      0.42 o 
   1   9   1      162.62      151.77      1.84 o 
   2   9   1       14.41       13.91      0.30 o 
   3   9   1        9.70        7.24      0.22 o 
   4   9   1       13.07        9.70      0.26 o 
   5   9   1       17.32       15.10      0.40 o 
   6   9   1        0.35        0.25      0.15 o 
   7   9   1        0.04        0.07      0.17 o 
   8   9   1        1.84        1.27      0.22 o 
   9   9   1        4.14        4.99      0.30 o 
  -6  10   1        3.56        3.65      0.50 o 
  -5  10   1        2.33        2.97      0.24 o 
  -4  10   1        7.90        8.75      0.35 o 
  -3  10   1        9.56       10.14      0.37 o 
  -2  10   1       15.61       16.39      0.46 o 
  -1  10   1        2.94        3.78      0.21 o 
   0  10   1       15.98       14.90      0.41 o 
   1  10   1       58.61       54.85      0.84 o 
   2  10   1        1.74        0.54      0.13 o 
   3  10   1       20.90       20.92      0.42 o 
   4  10   1        6.70        7.05      0.27 o 
   5  10   1        0.02       -0.26      0.18 o 
   6  10   1        0.27        0.15      0.16 o 
   7  10   1        0.75        0.90      0.21 o 
   8  10   1       22.89       24.97      0.66 o 
   9  10   1        1.66        1.83      0.25 o 
  -4  11   1        7.77        7.07      0.30 o 
  -3  11   1        5.37        4.84      0.34 o 
  -2  11   1        0.32        0.43      0.23 o 
  -1  11   1        0.08        0.13      0.18 o 
   0  11   1       18.87       19.17      0.48 o 
   1  11   1        1.85        1.40      0.19 o 
   2  11   1        3.72        2.76      0.20 o 
   3  11   1        3.56        2.78      0.22 o 
   4  11   1        6.34        5.21      0.29 o 
   5  11   1       22.36       21.46      0.55 o 
   6  11   1        0.21       -0.16      0.17 o 
   7  11   1        2.28        1.97      0.25 o 
  -2  12   1       10.50       11.84      0.43 o 
  -1  12   1        2.02        2.13      0.28 o 
   0  12   1        0.32        0.10      0.20 o 
   1  12   1        5.76        6.34      0.32 o 
   2  12   1        0.01       -0.16      0.20 o 
   3  12   1        1.48        1.29      0.26 o 
   4  12   1       28.17       30.87      0.78 o 
   5  12   1       13.55       13.42      0.53 o 
   6  12   1        3.70        2.88      0.43 o 
   1  13   1        4.16        4.05      0.34 o 
   2  13   1        9.44       11.34      0.48 o 
   3  13   1       11.18       15.50      0.71 o 
  -4 -12   2        1.82        2.07      0.32 o 
  -3 -12   2        0.50        0.96      0.35 o 
  -2 -12   2       14.11       13.14      0.57 o 
  -1 -12   2        0.53        0.47      0.24 o 
   0 -12   2        0.30        0.25      0.21 o 
   1 -12   2        0.12        0.57      0.27 o 
   2 -12   2       77.08       79.62      2.16 o 
  -6 -11   2        0.10        0.13      0.24 o 
  -5 -11   2       14.92       16.52      0.62 o 
  -4 -11   2        5.40        6.97      0.51 o 
  -3 -11   2        0.05        0.11      0.23 o 
  -2 -11   2        3.96        4.00      0.26 o 
  -1 -11   2        0.07       -0.25      0.17 o 
   0 -11   2        0.19        0.36      0.18 o 
   1 -11   2        3.50        3.41      0.25 o 
   2 -11   2       34.73       32.51      1.19 o 
   3 -11   2       18.51       22.42      1.15 o 
   4 -11   2       14.14       15.11      0.89 o 
  -7 -10   2        3.62        3.61      0.32 o 
  -6 -10   2        0.00        0.00      0.22 o 
  -5 -10   2        4.70        5.53      0.30 o 
  -4 -10   2        4.61        3.57      0.25 o 
  -3 -10   2        5.89        5.49      0.22 o 
  -2 -10   2        0.00        0.02      0.16 o 
  -1 -10   2        0.06        0.02      0.14 o 
   0 -10   2       18.28       18.43      0.57 o 
   1 -10   2       32.55       30.12      0.63 o 
   2 -10   2       48.72       48.52      1.08 o 
   3 -10   2       23.83       19.89      0.58 o 
   4 -10   2        0.05        0.05      0.21 o 
   5 -10   2        0.25        0.13      0.26 o 
   6 -10   2       43.76       50.26      1.69 o 
  -8  -9   2        1.33        0.58      0.23 o 
  -7  -9   2        0.92        1.33      0.27 o 
  -6  -9   2        0.16       -0.03      0.17 o 
  -5  -9   2        0.52        0.72      0.16 o 
  -4  -9   2        0.72        0.81      0.16 o 
  -3  -9   2       45.45       44.86      0.67 o 
  -2  -9   2       64.13       59.48      0.83 o 
  -1  -9   2        0.03        0.18      0.22 o 
   0  -9   2       69.17       67.78      0.99 o 
   1  -9   2       12.14        9.11      0.40 o 
   2  -9   2        0.00        0.43      0.34 o 
   3  -9   2       32.22       27.58      0.67 o 
   4  -9   2        0.60        0.44      0.19 o 
   5  -9   2        1.90        1.38      0.23 o 
   6  -9   2        0.00       -0.13      0.19 o 
   7  -9   2        0.02       -0.31      0.20 o 
  -9  -8   2        0.03       -0.08      0.19 o 
  -8  -8   2        0.00       -0.15      0.18 o 
  -7  -8   2        0.01       -0.25      0.17 o 
  -6  -8   2        4.72        4.68      0.22 o 
  -5  -8   2        2.03        1.75      0.17 o 
  -4  -8   2       47.64       50.18      0.72 o 
  -3  -8   2      177.81      163.68      1.85 o 
  -2  -8   2        0.11        0.24      0.11 o 
  -1  -8   2        6.81        7.38      0.28 o 
   0  -8   2      150.04      145.80      1.76 o 
   1  -8   2        4.10        3.92      0.17 o 
   2  -8   2       63.26       58.60      1.16 o 
   3  -8   2       21.41       23.10      0.56 o 
   4  -8   2       15.43       16.36      0.46 o 
   5  -8   2       13.22       12.76      0.41 o 
   6  -8   2        1.38        1.62      0.21 o 
   7  -8   2       22.75       21.70      0.61 o 
   8  -8   2        2.33        2.32      0.24 o 
  -9  -7   2        2.86        2.77      0.25 o 
  -8  -7   2        0.01        0.06      0.18 o 
  -7  -7   2       14.44       16.45      0.45 o 
  -6  -7   2        1.44        1.23      0.16 o 
  -5  -7   2        0.57        0.74      0.14 o 
  -4  -7   2        6.99        5.97      0.20 o 
  -3  -7   2      106.20      100.62      1.17 o 
  -2  -7   2      145.54      135.90      1.64 o 
  -1  -7   2       23.96       25.52      0.41 o 
   0  -7   2       26.09       26.95      0.42 o 
   1  -7   2      261.24      264.04      2.82 o 
   2  -7   2       50.19       42.08      0.58 o 
   3  -7   2        9.50        9.80      0.28 o 
   4  -7   2       13.02       13.74      0.34 o 
   5  -7   2        2.32        1.32      0.17 o 
   6  -7   2       12.37       12.69      0.38 o 
   7  -7   2        0.38        0.27      0.16 o 
   8  -7   2        6.01        5.77      0.28 o 
   9  -7   2       29.65       30.87      0.86 o 
 -10  -6   2        0.01       -0.28      0.19 o 
  -9  -6   2       24.43       27.04      0.61 o 
  -8  -6   2       17.40       18.18      0.47 o 
  -7  -6   2       24.04       23.78      0.53 o 
  -6  -6   2       33.86       33.46      0.57 o 
  -5  -6   2        0.60        1.57      0.14 o 
  -4  -6   2      332.83      335.66      3.41 o 
  -3  -6   2       16.32       14.98      0.27 o 
  -2  -6   2      227.51      220.23      2.57 o 
  -1  -6   2      316.03      323.90      3.71 o 
   0  -6   2       46.72       46.01      0.62 o 
   1  -6   2      466.40      493.16      5.17 o 
   2  -6   2       46.98       47.52      0.60 o 
   3  -6   2        0.38        0.69      0.11 o 
   4  -6   2        1.34        0.17      0.10 o 
   5  -6   2        3.27        2.46      0.18 o 
   6  -6   2       14.77       16.69      0.41 o 
   7  -6   2        3.72        3.77      0.20 o 
   8  -6   2        0.91        0.68      0.15 o 
   9  -6   2        4.80        6.30      0.35 o 
  10  -6   2        0.97        0.70      0.20 o 
 -10  -5   2        0.09       -0.26      0.17 o 
  -9  -5   2       11.87       13.43      0.40 o 
  -8  -5   2       16.35       15.89      0.41 o 
  -7  -5   2        9.76        8.21      0.29 o 
  -6  -5   2       17.10       15.96      0.35 o 
  -5  -5   2      439.69      422.01      5.33 o 
  -4  -5   2        7.08        8.92      0.18 o 
  -3  -5   2       15.38       12.70      0.23 o 
  -2  -5   2       69.52       82.52      0.95 o 
  -1  -5   2       66.03       74.45      0.92 o 
   0  -5   2       84.46       92.48      1.12 o 
   1  -5   2       65.77       66.84      0.72 o 
   2  -5   2       41.67       50.65      0.56 o 
   3  -5   2        0.08        0.08      0.05 o 
   4  -5   2        0.42        0.30      0.08 o 
   5  -5   2       88.08       84.02      2.56 o 
   6  -5   2        4.47        6.11      0.29 o 
   7  -5   2        6.42        5.65      0.23 o 
   8  -5   2        4.24        4.33      0.20 o 
   9  -5   2        0.01        0.04      0.16 o 
  10  -5   2        6.06        5.19      0.30 o 
 -10  -4   2        4.38        4.13      0.24 o 
  -9  -4   2        7.54        8.17      0.30 o 
  -8  -4   2        0.34        0.57      0.14 o 
  -7  -4   2        5.68        5.28      0.23 o 
  -6  -4   2       25.83       20.27      0.37 o 
  -5  -4   2      108.53      104.31      1.10 o 
  -4  -4   2       20.21       19.09      0.25 o 
  -3  -4   2      357.44      336.50      3.38 o 
  -2  -4   2      208.66      228.68      2.32 o 
  -1  -4   2       42.94       41.52      0.54 o 
   0  -4   2        0.30       -0.07      0.05 o 
   1  -4   2      326.09      360.00      3.55 o 
   2  -4   2       16.17       18.73      0.26 o 
   3  -4   2        2.01        1.16      0.07 o 
   4  -4   2        7.87       10.45      0.21 o 
   5  -4   2       50.09       52.31      0.81 o 
   6  -4   2       83.86       85.66      1.86 o 
   7  -4   2       18.64       18.29      0.49 o 
   8  -4   2        5.97        5.78      0.29 o 
   9  -4   2        8.34        9.29      0.50 o 
  10  -4   2        1.58        1.41      0.16 o 
  11  -4   2        1.11        0.80      0.26 o 
 -10  -3   2        1.77        2.39      0.23 o 
  -9  -3   2        0.01       -0.08      0.14 o 
  -8  -3   2        2.98        2.92      0.18 o 
  -7  -3   2       13.66       10.18      0.28 o 
  -6  -3   2       66.78       59.84      0.96 o 
  -5  -3   2      193.62      199.53      2.35 o 
  -4  -3   2       98.20      101.69      1.08 o 
  -3  -3   2       90.60      104.08      1.09 o 
  -2  -3   2       16.70       21.69      0.27 o 
  -1  -3   2      179.39      182.26      1.84 o 
   0  -3   2      138.65      138.10      1.51 o 
   1  -3   2     1039.87     1025.29     10.21 o 
   2  -3   2      166.29      173.44      1.84 o 
   3  -3   2     1229.71     1309.65     12.84 o 
   4  -3   2       22.02       27.67      0.33 o 
   5  -3   2       28.80       27.63      0.36 o 
   6  -3   2      107.47      101.63      1.52 o 
   7  -3   2       54.05       47.04      0.86 o 
   8  -3   2        0.02       -0.03      0.07 o 
   9  -3   2        8.92        9.70      0.40 o 
  10  -3   2        2.46        2.60      0.17 o 
  11  -3   2        0.10       -0.23      0.38 o 
 -10  -2   2        6.97        5.14      0.37 o 
  -9  -2   2        0.58        0.42      0.13 o 
  -8  -2   2       15.22       12.92      0.47 o 
  -7  -2   2        5.86        5.12      0.20 o 
  -6  -2   2       98.26       83.49      1.48 o 
  -5  -2   2        2.38        2.24      0.11 o 
  -4  -2   2       28.83       27.33      0.30 o 
  -3  -2   2       49.29       42.62      0.48 o 
  -2  -2   2       74.91       81.85      1.17 o 
  -1  -2   2      426.39      440.83      4.15 o 
   0  -2   2      121.55      145.50      1.46 o 
   1  -2   2      240.97      258.17      2.20 o 
   2  -2   2     1230.04     1293.49     10.97 o 
   3  -2   2        0.46        2.19      0.10 o 
   4  -2   2      708.35      732.40      7.72 o 
   5  -2   2      520.45      574.62      6.88 o 
   6  -2   2      108.81      102.07      1.36 o 
   7  -2   2       80.57       77.18      1.03 o 
   8  -2   2       20.46       16.62      0.37 o 
   9  -2   2        3.92        3.61      0.22 o 
  10  -2   2        0.52        0.72      0.37 o 
  11  -2   2        0.86        0.79      0.42 o 
 -10  -1   2       16.17       17.64      0.37 o 
  -9  -1   2        0.38        0.09      0.12 o 
  -8  -1   2        4.79        4.80      0.17 o 
  -7  -1   2        3.68        4.62      0.16 o 
  -6  -1   2       31.14       30.99      0.44 o 
  -5  -1   2       50.04       51.98      0.56 o 
  -4  -1   2      236.35      260.67      2.61 o 
  -3  -1   2       48.54       57.31      0.57 o 
  -2  -1   2      337.07      381.33      3.85 o 
  -1  -1   2     1302.33     1316.41     11.87 o 
   0  -1   2       24.66       25.28      0.28 o 
   1  -1   2     3020.24     2600.84     30.64 o 
   2  -1   2     1896.49     1812.85     21.24 o 
   3  -1   2        0.37        0.47      0.06 o 
   4  -1   2      809.23      841.13      8.28 o 
   5  -1   2       31.71       32.99      0.38 o 
   6  -1   2       59.76       55.32      0.76 o 
   7  -1   2       92.98       92.51      1.54 o 
   8  -1   2       69.56       60.27      2.22 o 
   9  -1   2        0.97        1.07      0.38 o 
  10  -1   2        5.53        6.27      0.59 o 
  11  -1   2        4.20        2.99      0.43 o 
 -10   0   2       30.51       32.54      0.59 o 
  -9   0   2       31.91       29.77      0.53 o 
  -8   0   2       10.73        9.44      0.22 o 
  -7   0   2        3.24        4.15      0.15 o 
  -6   0   2       16.74       17.41      0.28 o 
  -5   0   2      159.70      152.99      1.68 o 
  -4   0   2       51.75       43.81      0.47 o 
  -3   0   2       19.63       23.29      0.25 o 
  -2   0   2      124.89      122.97      0.98 o 
  -1   0   2       40.71       29.61      0.27 o 
   0   0   2     1324.86     1222.81     10.81 o 
   1   0   2     5126.18     3962.83     61.07 o 
   2   0   2     1856.93     1701.69     13.74 o 
   3   0   2       41.83       58.07      0.59 o 
   4   0   2       30.16       27.05      0.32 o 
   5   0   2      101.25      104.10      1.30 o 
   6   0   2        1.55        1.64      0.05 o 
   7   0   2        9.80       12.18      0.19 o 
   8   0   2        4.26        5.32      0.12 o 
   9   0   2        0.16        0.34      0.06 o 
  10   0   2        6.93        7.14      0.20 o 
  11   0   2        2.13        1.84      0.19 o 
  12   0   2        5.61        5.63      0.78 o 
 -10   1   2        1.68        1.92      0.18 o 
  -9   1   2        0.03       -0.12      0.10 o 
  -8   1   2       14.28       13.81      0.29 o 
  -7   1   2       28.19       21.81      0.31 o 
  -6   1   2      211.37      200.41      2.34 o 
  -5   1   2        5.33        6.21      0.11 o 
  -4   1   2        0.00       -0.02      0.03 o 
  -3   1   2      161.44      151.62      1.79 o 
  -2   1   2       89.87      100.65      0.80 o 
  -1   1   2       39.41       35.20      0.43 o 
   0   1   2     1120.80     1098.58      8.58 o 
   1   1   2     1631.54     1431.99     12.62 o 
   2   1   2       29.93       32.76      0.30 o 
   3   1   2        7.72        9.45      0.10 o 
   4   1   2      333.72      332.58      3.60 o 
   5   1   2      253.89      293.56      3.10 o 
   6   1   2       17.23       14.93      0.20 o 
   7   1   2       78.90       71.85      0.92 o 
   8   1   2       28.02       27.66      0.35 o 
   9   1   2        2.80        1.69      0.09 o 
  10   1   2        3.65        3.56      0.17 o 
  11   1   2        4.63        5.22      0.23 o 
  12   1   2        0.13       -0.04      0.21 o 
 -10   2   2        0.02       -0.09      0.36 o 
  -9   2   2        4.94        4.33      0.18 o 
  -8   2   2       24.86       28.22      0.49 o 
  -7   2   2       57.22       60.84      0.76 o 
  -6   2   2      288.45      276.00      3.20 o 
  -5   2   2       82.42       84.30      0.93 o 
  -4   2   2        1.80        2.57      0.13 o 
  -3   2   2       28.48       25.68      0.31 o 
  -2   2   2      334.32      346.97      3.08 o 
  -1   2   2      355.84      393.18      3.67 o 
   0   2   2      141.16      178.80      1.55 o 
   1   2   2     1145.51     1116.58      9.46 o 
   2   2   2     2340.31     2059.00     21.19 o 
   3   2   2      183.08      194.42      1.92 o 
   4   2   2      186.01      196.47      1.85 o 
   5   2   2        2.17        1.63      0.11 o 
   6   2   2        5.92        5.01      0.17 o 
   7   2   2       12.23       13.04      0.20 o 
   8   2   2        5.22        4.87      0.14 o 
   9   2   2        7.08        7.37      0.19 o 
  10   2   2       28.85       25.64      0.57 o 
  11   2   2        0.77        1.00      0.16 o 
  12   2   2        0.15        0.65      0.17 o 
 -10   3   2        0.46        0.49      0.22 o 
  -9   3   2        9.88       11.68      0.35 o 
  -8   3   2       32.20       29.65      0.63 o 
  -7   3   2        1.28        2.44      0.13 o 
  -6   3   2        3.58        3.17      0.13 o 
  -5   3   2      200.11      194.02      3.47 o 
  -4   3   2        5.33        4.43      0.15 o 
  -3   3   2      393.26      431.82      4.23 o 
  -2   3   2       60.23       68.73      0.71 o 
  -1   3   2      407.15      416.87      4.10 o 
   0   3   2      726.18      756.51      6.71 o 
   1   3   2       72.35       72.63      0.67 o 
   2   3   2        0.95        0.68      0.04 o 
   3   3   2       84.82       91.48      0.93 o 
   4   3   2      887.04      930.07      8.32 o 
   5   3   2      317.05      356.01      3.18 o 
   6   3   2      113.73      102.08      1.06 o 
   7   3   2        0.97        0.80      0.08 o 
   8   3   2       10.78        8.72      0.21 o 
   9   3   2       50.47       44.42      0.75 o 
  10   3   2        4.80        4.23      0.26 o 
  11   3   2        5.40        3.62      0.23 o 
  12   3   2       11.62       13.85      0.45 o 
  -9   4   2        9.79        8.52      0.42 o 
  -8   4   2       19.27       17.94      0.46 o 
  -7   4   2       23.31       26.07      0.48 o 
  -6   4   2       59.56       61.66      0.97 o 
  -5   4   2      129.49      133.35      1.76 o 
  -4   4   2      381.86      381.59      4.41 o 
  -3   4   2        2.43        4.08      0.15 o 
  -2   4   2       46.87       54.58      0.59 o 
  -1   4   2      214.23      237.18      2.36 o 
   0   4   2        4.60        3.85      0.08 o 
   1   4   2       87.35      104.09      1.07 o 
   2   4   2        8.57       11.02      0.16 o 
   3   4   2      163.32      197.41      2.11 o 
   4   4   2      191.49      227.20      2.40 o 
   5   4   2      134.54      128.29      1.32 o 
   6   4   2      180.69      199.57      2.72 o 
   7   4   2       17.58       16.81      0.29 o 
   8   4   2       10.35       12.48      0.31 o 
   9   4   2       12.24       13.43      0.35 o 
  10   4   2        4.96        4.65      0.26 o 
  11   4   2        4.83        4.55      0.26 o 
  12   4   2        0.18        0.13      0.20 o 
  -9   5   2        9.22        9.10      0.62 o 
  -8   5   2        0.02       -0.08      0.14 o 
  -7   5   2        1.93        1.55      0.15 o 
  -6   5   2       17.90       17.18      0.53 o 
  -5   5   2       23.80       21.60      0.42 o 
  -4   5   2        0.44        0.28      0.09 o 
  -3   5   2       52.73       54.53      0.64 o 
  -2   5   2      740.64      791.63      8.22 o 
  -1   5   2      310.59      338.89      3.61 o 
   0   5   2        0.03        0.29      0.05 o 
   1   5   2      241.49      268.03      3.10 o 
   2   5   2      370.88      414.16      4.39 o 
   3   5   2      186.26      213.56      2.16 o 
   4   5   2       83.20       78.40      0.89 o 
   5   5   2       12.41       15.78      0.27 o 
   6   5   2       15.08       13.96      0.24 o 
   7   5   2       27.25       23.24      0.49 o 
   8   5   2       42.69       37.49      0.68 o 
   9   5   2       37.81       39.27      0.72 o 
  10   5   2        0.62        0.03      0.14 o 
  11   5   2        0.76        0.24      0.16 o 
  -8   6   2        5.14        5.47      0.29 o 
  -7   6   2       33.91       33.31      0.62 o 
  -6   6   2        1.42        2.05      0.16 o 
  -5   6   2        0.88        0.34      0.15 o 
  -4   6   2        1.59        0.88      0.12 o 
  -3   6   2        0.02       -0.14      0.10 o 
  -2   6   2      109.30      118.82      1.33 o 
  -1   6   2       52.13       60.06      0.75 o 
   0   6   2      170.70      189.54      2.05 o 
   1   6   2      243.63      245.77      2.64 o 
   2   6   2        4.99        6.74      0.16 o 
   3   6   2        4.42        2.66      0.09 o 
   4   6   2       97.54       96.69      1.17 o 
   5   6   2       14.83       16.24      0.26 o 
   6   6   2       38.32       37.35      0.53 o 
   7   6   2       23.99       23.37      0.43 o 
   8   6   2       26.79       25.59      0.61 o 
   9   6   2       11.58       11.03      0.34 o 
  10   6   2        1.94        2.49      0.21 o 
  11   6   2        3.67        4.25      0.26 o 
  -8   7   2        0.46        0.72      0.31 o 
  -7   7   2       18.37       17.55      0.43 o 
  -6   7   2        0.23        0.17      0.14 o 
  -5   7   2        0.27        0.05      0.13 o 
  -4   7   2        0.63        0.25      0.12 o 
  -3   7   2       60.80       55.93      0.81 o 
  -2   7   2        0.74        0.31      0.13 o 
  -1   7   2       11.11       11.99      0.33 o 
   0   7   2      267.13      275.37      3.17 o 
   1   7   2       51.14       51.74      0.68 o 
   2   7   2       25.64       27.98      0.38 o 
   3   7   2       10.40       14.06      0.26 o 
   4   7   2        1.17        1.36      0.10 o 
   5   7   2       31.60       29.22      0.44 o 
   6   7   2        1.19        1.55      0.14 o 
   7   7   2        0.36        0.03      0.12 o 
   8   7   2       17.97       16.22      0.42 o 
   9   7   2        8.55        9.04      0.33 o 
  10   7   2       17.79       19.01      0.49 o 
  11   7   2        7.16        9.41      0.38 o 
  -7   8   2       28.14       31.37      0.71 o 
  -6   8   2       29.65       33.60      0.67 o 
  -5   8   2        2.52        3.09      0.21 o 
  -4   8   2        4.66        4.82      0.23 o 
  -3   8   2      203.71      192.07      2.86 o 
  -2   8   2       26.05       27.45      0.49 o 
  -1   8   2      181.26      176.69      2.27 o 
   0   8   2      165.62      163.98      1.95 o 
   1   8   2        1.31        0.79      0.11 o 
   2   8   2       82.35       80.59      0.90 o 
   3   8   2      266.84      230.04      2.52 o 
   4   8   2       15.82       15.44      0.31 o 
   5   8   2       14.84       10.26      0.27 o 
   6   8   2       32.88       31.54      0.56 o 
   7   8   2        0.20       -0.06      0.13 o 
   8   8   2        7.59        7.18      0.33 o 
   9   8   2        0.02        0.26      0.17 o 
  10   8   2        4.39        4.71      0.29 o 
  -6   9   2       26.91       29.72      0.72 o 
  -5   9   2       17.92       19.56      0.55 o 
  -4   9   2       16.18       16.62      0.43 o 
  -3   9   2        0.87        1.58      0.18 o 
  -2   9   2       10.47       10.74      0.30 o 
  -1   9   2       15.28       17.45      0.43 o 
   0   9   2       10.60        8.88      0.24 o 
   1   9   2       23.34       25.35      0.37 o 
   2   9   2      133.31      123.20      1.33 o 
   3   9   2        7.31        5.50      0.17 o 
   4   9   2       56.57       51.00      0.72 o 
   5   9   2        7.16        6.89      0.25 o 
   6   9   2       34.60       32.69      0.59 o 
   7   9   2        0.00       -0.01      0.15 o 
   8   9   2        1.12        0.44      0.18 o 
   9   9   2        5.01        6.16      0.31 o 
  10   9   2        6.80        7.07      0.35 o 
  -5  10   2        1.16        1.23      0.25 o 
  -4  10   2        0.85        0.78      0.19 o 
  -3  10   2       59.43       65.15      1.14 o 
  -2  10   2      101.98      104.09      1.68 o 
  -1  10   2        0.01        0.08      0.18 o 
   0  10   2        1.33        1.04      0.14 o 
   1  10   2        2.85        2.08      0.14 o 
   2  10   2       14.88       13.01      0.46 o 
   3  10   2        0.24        0.18      0.21 o 
   4  10   2       17.25       14.93      0.36 o 
   5  10   2      183.53      181.16      2.72 o 
   6  10   2        3.00        3.30      0.21 o 
   7  10   2        0.16        0.20      0.16 o 
   8  10   2        4.69        6.03      0.32 o 
   9  10   2        1.06        1.02      0.24 o 
  -4  11   2        3.32        4.58      0.29 o 
  -3  11   2        4.27        4.08      0.25 o 
  -2  11   2        9.26       11.88      0.42 o 
  -1  11   2        2.06        2.52      0.20 o 
   0  11   2        2.91        2.66      0.24 o 
   1  11   2        0.45        0.67      0.19 o 
   2  11   2        3.41        3.73      0.22 o 
   3  11   2        0.82        0.50      0.34 o 
   4  11   2        4.04        5.72      0.25 o 
   5  11   2       57.81       56.08      1.01 o 
   6  11   2        0.12       -0.07      0.17 o 
   7  11   2        5.11        4.49      0.31 o 
   8  11   2        1.53        1.05      0.26 o 
  -2  12   2        1.13        0.97      0.29 o 
  -1  12   2        0.03       -0.24      0.22 o 
   0  12   2        4.33        5.19      0.30 o 
   1  12   2        6.38        5.60      0.30 o 
   2  12   2        0.94        0.97      0.24 o 
   3  12   2        0.04       -0.02      0.22 o 
   4  12   2        4.77        3.97      0.33 o 
   5  12   2        0.32        0.33      0.27 o 
   6  12   2        4.17        6.93      0.47 o 
   1  13   2        1.63        1.31      0.27 o 
   2  13   2        0.00        0.04      0.23 o 
   3  13   2       17.59       20.66      0.78 o 
  -2 -12   3        1.38        1.84      0.39 o 
  -1 -12   3        1.53        1.14      0.26 o 
   0 -12   3        1.31        1.82      0.28 o 
   1 -12   3        8.83        9.06      0.47 o 
  -5 -11   3        5.04        4.90      0.32 o 
  -4 -11   3        2.42        3.33      0.34 o 
  -3 -11   3       32.79       31.90      0.81 o 
  -2 -11   3        0.55        0.50      0.20 o 
  -1 -11   3        2.35        3.22      0.28 o 
   0 -11   3        4.73        4.99      0.29 o 
   1 -11   3        0.00        0.00      0.19 o 
   2 -11   3        0.00       -0.07      0.25 o 
   3 -11   3       28.73       29.45      1.13 o 
   4 -11   3        0.05        0.25      0.26 o 
  -6 -10   3       10.09        8.90      0.45 o 
  -5 -10   3        0.57        0.59      0.21 o 
  -4 -10   3       12.82       14.47      0.45 o 
  -3 -10   3        1.13        1.75      0.22 o 
  -2 -10   3       10.17        7.77      0.33 o 
  -1 -10   3        7.62        7.68      0.29 o 
   0 -10   3       24.80       23.37      0.55 o 
   1 -10   3        0.80        0.89      0.20 o 
   2 -10   3        0.04        0.25      0.19 o 
   3 -10   3        5.05        4.95      0.55 o 
   4 -10   3        3.00        3.57      0.30 o 
   5 -10   3        0.74        0.28      0.23 o 
   6 -10   3        5.14        3.68      0.33 o 
  -7  -9   3        4.60        5.06      0.43 o 
  -6  -9   3        0.89        0.97      0.26 o 
  -5  -9   3        0.28       -0.08      0.19 o 
  -4  -9   3        6.28        6.15      0.29 o 
  -3  -9   3       14.82       15.48      0.38 o 
  -2  -9   3       35.03       32.37      0.54 o 
  -1  -9   3        4.25        3.31      0.18 o 
   0  -9   3       26.25       27.32      0.52 o 
   1  -9   3        0.48        0.11      0.16 o 
   2  -9   3       65.72       66.53      1.11 o 
   3  -9   3        0.34        0.29      0.17 o 
   4  -9   3        2.34        2.46      0.25 o 
   5  -9   3        0.34        0.11      0.20 o 
   6  -9   3        0.25       -0.07      0.20 o 
   7  -9   3        1.03        0.64      0.24 o 
  -8  -8   3        0.23        0.05      0.23 o 
  -7  -8   3        0.63        0.27      0.22 o 
  -6  -8   3        0.11        0.18      0.18 o 
  -5  -8   3        0.51        0.30      0.16 o 
  -4  -8   3       31.30       31.24      0.57 o 
  -3  -8   3       94.06       96.20      1.24 o 
  -2  -8   3       10.89       11.50      0.27 o 
  -1  -8   3        0.40        1.01      0.13 o 
   0  -8   3       19.45       19.55      0.39 o 
   1  -8   3       16.29       13.99      0.34 o 
   2  -8   3       65.75       64.73      1.06 o 
   3  -8   3       34.52       33.14      0.63 o 
   4  -8   3        2.05        1.45      0.20 o 
   5  -8   3        0.16       -0.12      0.16 o 
   6  -8   3        0.00       -0.30      0.21 o 
   7  -8   3        1.84        1.85      0.22 o 
   8  -8   3        1.23        1.37      0.22 o 
  -9  -7   3        0.70        0.23      0.24 o 
  -8  -7   3       22.95       25.52      0.60 o 
  -7  -7   3        0.37        0.29      0.18 o 
  -6  -7   3       77.31       76.90      1.29 o 
  -5  -7   3       33.51       35.59      0.63 o 
  -4  -7   3       11.03       11.74      0.31 o 
  -3  -7   3       25.78       27.73      0.42 o 
  -2  -7   3      207.90      200.77      2.22 o 
  -1  -7   3       28.08       29.18      0.43 o 
   0  -7   3        9.37        9.15      0.28 o 
   1  -7   3        7.78        7.96      0.21 o 
   2  -7   3      130.02      129.87      1.57 o 
   3  -7   3        5.74        7.55      0.26 o 
   4  -7   3       12.15       11.96      0.44 o 
   5  -7   3        3.33        3.10      0.22 o 
   6  -7   3       16.91       13.40      0.41 o 
   7  -7   3        2.51        2.96      0.23 o 
   8  -7   3        3.10        3.53      0.28 o 
   9  -7   3        1.05        0.81      0.25 o 
  -9  -6   3        3.65        3.39      0.28 o 
  -8  -6   3        0.46        0.69      0.19 o 
  -7  -6   3       25.84       26.73      0.58 o 
  -6  -6   3       14.41       15.19      0.41 o 
  -5  -6   3        1.54        1.76      0.18 o 
  -4  -6   3      180.74      182.17      2.17 o 
  -3  -6   3      246.98      258.81      2.82 o 
  -2  -6   3       69.20       73.05      0.87 o 
  -1  -6   3       46.53       45.20      0.62 o 
   0  -6   3        4.04        3.98      0.14 o 
   1  -6   3       15.74       14.53      0.26 o 
   2  -6   3      161.01      153.73      1.68 o 
   3  -6   3       32.21       32.15      0.51 o 
   4  -6   3       21.66       16.64      0.36 o 
   5  -6   3        8.93        7.82      0.31 o 
   6  -6   3        5.76        4.40      0.23 o 
   7  -6   3        1.11        0.89      0.16 o 
   8  -6   3        0.00        0.01      0.14 o 
   9  -6   3        5.58        6.05      0.36 o 
  10  -6   3        3.14        3.76      0.30 o 
  -9  -5   3        0.00       -0.34      0.22 o 
  -8  -5   3        2.32        2.57      0.22 o 
  -7  -5   3        0.16        0.07      0.15 o 
  -6  -5   3       59.99       60.97      1.03 o 
  -5  -5   3       15.54       15.75      0.34 o 
  -4  -5   3      300.53      298.09      3.46 o 
  -3  -5   3       14.34       12.93      0.24 o 
  -2  -5   3       50.20       53.80      0.66 o 
  -1  -5   3       13.33       13.09      0.21 o 
   0  -5   3       22.58       18.72      0.28 o 
   1  -5   3      172.56      175.64      1.89 o 
   2  -5   3       10.66       11.51      0.21 o 
   3  -5   3        0.03       -0.04      0.08 o 
   4  -5   3        6.91        4.82      0.14 o 
   5  -5   3       30.94       30.72      0.61 o 
   6  -5   3       14.81       12.67      0.56 o 
   7  -5   3        0.86        1.14      0.23 o 
   8  -5   3        1.33        1.04      0.31 o 
   9  -5   3        0.20        0.19      0.27 o 
  10  -5   3        2.36        2.40      0.24 o 
 -10  -4   3        2.60        2.43      0.45 o 
  -9  -4   3        3.12        4.10      0.25 o 
  -8  -4   3        9.13        9.78      0.33 o 
  -7  -4   3        0.30        0.50      0.16 o 
  -6  -4   3        7.44        7.35      0.27 o 
  -5  -4   3       12.01       13.21      0.29 o 
  -4  -4   3        2.42        3.00      0.11 o 
  -3  -4   3        6.14        7.11      0.15 o 
  -2  -4   3       11.05        8.99      0.29 o 
  -1  -4   3       51.22       55.59      0.61 o 
   0  -4   3        6.97        7.80      0.16 o 
   1  -4   3       19.43       25.98      0.34 o 
   2  -4   3       11.36       10.08      0.18 o 
   3  -4   3      352.93      359.93      3.81 o 
   4  -4   3       70.29       70.89      0.81 o 
   5  -4   3        0.06        0.07      0.06 o 
   6  -4   3       23.52       24.34      0.60 o 
   7  -4   3        8.92        8.51      0.32 o 
   8  -4   3        9.47        9.28      0.27 o 
   9  -4   3        0.51        0.52      0.16 o 
  10  -4   3        0.32        0.32      0.25 o 
  11  -4   3        0.02       -0.33      0.23 o 
 -10  -3   3        2.82        2.99      0.26 o 
  -9  -3   3        7.98       11.14      0.35 o 
  -8  -3   3        9.29        9.05      0.30 o 
  -7  -3   3       71.46       67.07      1.09 o 
  -6  -3   3        1.53        1.60      0.14 o 
  -5  -3   3        8.33        6.00      0.20 o 
  -4  -3   3      210.92      210.60      2.31 o 
  -3  -3   3       12.02       14.68      0.23 o 
  -2  -3   3       31.98       34.78      0.41 o 
  -1  -3   3      570.72      645.84      6.03 o 
   0  -3   3       28.77       37.14      0.49 o 
   1  -3   3       15.65       15.99      0.24 o 
   2  -3   3        0.04        0.05      0.04 o 
   3  -3   3      170.49      199.56      2.71 o 
   4  -3   3       26.00       33.81      0.42 o 
   5  -3   3       28.32       34.56      0.46 o 
   6  -3   3       72.53       70.19      0.87 o 
   7  -3   3        3.16        4.22      0.16 o 
   8  -3   3        4.46        4.02      0.17 o 
   9  -3   3        3.94        3.71      0.22 o 
  10  -3   3        7.16        7.14      0.29 o 
  11  -3   3        2.93        3.46      0.31 o 
 -10  -2   3        0.08       -0.20      0.20 o 
  -9  -2   3        2.64        4.18      0.19 o 
  -8  -2   3       27.98       24.24      0.49 o 
  -7  -2   3        7.63        7.27      0.25 o 
  -6  -2   3        0.39        0.97      0.12 o 
  -5  -2   3      113.36      122.48      1.48 o 
  -4  -2   3      155.87      148.61      1.52 o 
  -3  -2   3       38.11       33.38      0.39 o 
  -2  -2   3      103.83      117.36      1.14 o 
  -1  -2   3      154.36      160.50      1.55 o 
   0  -2   3      221.33      229.68      2.30 o 
   1  -2   3      693.47      724.50      6.73 o 
   2  -2   3      222.05      227.52      2.36 o 
   3  -2   3        3.07        6.99      0.12 o 
   4  -2   3      195.67      203.78      2.03 o 
   5  -2   3        2.89        2.86      0.09 o 
   6  -2   3       12.73       13.18      0.22 o 
   7  -2   3       11.05       11.96      0.21 o 
   8  -2   3        2.05        2.42      0.14 o 
   9  -2   3        1.45        0.83      0.11 o 
  10  -2   3        7.27        6.44      0.41 o 
  11  -2   3        1.08        1.63      0.33 o 
 -10  -1   3       10.58       11.92      0.47 o 
  -9  -1   3        9.58        9.11      0.31 o 
  -8  -1   3        4.17        3.93      0.16 o 
  -7  -1   3        8.78        8.35      0.21 o 
  -6  -1   3       28.96       30.37      0.47 o 
  -5  -1   3       69.60       67.03      0.84 o 
  -4  -1   3       43.36       53.02      0.62 o 
  -3  -1   3       71.32       80.44      0.79 o 
  -2  -1   3      854.17      937.82      9.34 o 
  -1  -1   3      548.11      614.08      6.10 o 
   0  -1   3      187.78      190.25      1.72 o 
   1  -1   3      214.60      204.95      1.76 o 
   2  -1   3     1118.15     1133.39      9.69 o 
   3  -1   3       37.22       36.04      0.39 o 
   4  -1   3     1242.40     1248.08     14.48 o 
   5  -1   3       10.56       12.06      0.26 o 
   6  -1   3        0.29        0.73      0.07 o 
   7  -1   3        2.58        3.18      0.13 o 
   8  -1   3       29.59       29.61      0.44 o 
   9  -1   3        1.99        2.38      0.14 o 
  10  -1   3        2.53        2.44      0.36 o 
  11  -1   3        3.45        3.38      0.23 o 
  12  -1   3        1.40        1.60      0.42 o 
 -10   0   3        0.97        1.21      0.29 o 
  -9   0   3        1.19        1.00      0.14 o 
  -8   0   3        8.05        7.04      0.20 o 
  -7   0   3        1.37        1.70      0.11 o 
  -6   0   3       20.94       20.68      0.34 o 
  -5   0   3       40.77       33.30      0.41 o 
  -4   0   3      137.81      134.09      1.46 o 
  -3   0   3      197.04      196.57      1.86 o 
  -2   0   3      246.40      265.53      2.66 o 
  -1   0   3      326.58      374.33      3.50 o 
   0   0   3      565.08      557.33      5.17 o 
   1   0   3     2465.76     2256.45     20.97 o 
   2   0   3      404.80      440.62      4.57 o 
   3   0   3      865.55      883.55      8.80 o 
   4   0   3      157.54      180.79      1.69 o 
   5   0   3        6.61        6.24      0.11 o 
   6   0   3       13.97       16.33      0.22 o 
   7   0   3        6.19        5.03      0.24 o 
   8   0   3        2.02        2.69      0.10 o 
   9   0   3        0.32        0.28      0.07 o 
  10   0   3        0.53        0.59      0.12 o 
  11   0   3        0.14        0.00      0.16 o 
  12   0   3        1.96        2.21      0.23 o 
 -10   1   3       11.22       13.86      0.43 o 
  -9   1   3       13.95       14.21      0.34 o 
  -8   1   3        4.50        4.31      0.16 o 
  -7   1   3       12.01       11.38      0.24 o 
  -6   1   3      183.28      181.67      2.14 o 
  -5   1   3        8.98       11.48      0.21 o 
  -4   1   3       12.37       12.17      0.21 o 
  -3   1   3       63.75       89.63      0.99 o 
  -2   1   3      133.48      125.05      1.21 o 
  -1   1   3      151.60      152.41      1.53 o 
   0   1   3      601.42      655.27      5.82 o 
   1   1   3     1147.13     1136.22      9.98 o 
   2   1   3       11.50        8.78      0.12 o 
   3   1   3      454.24      483.13      4.75 o 
   4   1   3      138.58      141.85      1.35 o 
   5   1   3        3.86        6.45      0.12 o 
   6   1   3       41.28       41.96      0.45 o 
   7   1   3       41.47       41.33      0.58 o 
   8   1   3        3.40        3.21      0.12 o 
   9   1   3        0.00        0.07      0.09 o 
  10   1   3        3.95        3.72      0.18 o 
  11   1   3        3.81        3.51      0.20 o 
  12   1   3        0.06       -0.06      0.28 o 
 -10   2   3        6.94        7.57      0.38 o 
  -9   2   3        7.31        7.91      0.25 o 
  -8   2   3        8.09        7.00      0.23 o 
  -7   2   3       73.64       73.99      1.01 o 
  -6   2   3       46.28       44.71      0.78 o 
  -5   2   3       89.97       85.40      1.04 o 
  -4   2   3        1.64        1.42      0.10 o 
  -3   2   3        4.62        3.12      0.13 o 
  -2   2   3      474.00      503.89      5.00 o 
  -1   2   3      295.28      333.18      3.13 o 
   0   2   3      635.00      653.40      5.85 o 
   1   2   3        0.14        0.38      0.03 o 
   2   2   3       41.21       51.98      0.52 o 
   3   2   3      614.30      670.79      6.56 o 
   4   2   3       74.09       71.61      0.75 o 
   5   2   3        8.68        8.54      0.15 o 
   6   2   3       97.08      100.55      1.17 o 
   7   2   3       17.04       17.24      0.32 o 
   8   2   3        2.02        2.04      0.11 o 
   9   2   3        1.87        1.94      0.15 o 
  10   2   3        0.36        1.32      0.18 o 
  11   2   3       13.02       12.45      0.38 o 
  12   2   3        1.29        0.96      0.18 o 
  -9   3   3        3.87        3.37      0.22 o 
  -8   3   3       31.93       30.51      0.67 o 
  -7   3   3        0.50        1.26      0.14 o 
  -6   3   3      386.21      384.77      6.38 o 
  -5   3   3       38.46       37.30      0.56 o 
  -4   3   3       50.65       45.46      0.59 o 
  -3   3   3        3.72        3.60      0.10 o 
  -2   3   3     1101.25     1221.95     12.11 o 
  -1   3   3       16.41       18.92      0.45 o 
   0   3   3      233.48      261.06      2.34 o 
   1   3   3       46.86       37.02      0.37 o 
   2   3   3      480.33      530.86      4.98 o 
   3   3   3        9.20       12.37      0.16 o 
   4   3   3        0.37        0.13      0.03 o 
   5   3   3       68.10       72.32      0.75 o 
   6   3   3       12.27        9.43      0.18 o 
   7   3   3       24.29       23.60      0.37 o 
   8   3   3       12.77       15.28      0.30 o 
   9   3   3        0.28        0.66      0.12 o 
  10   3   3        0.07        0.00      0.14 o 
  11   3   3        0.25       -0.21      0.17 o 
  12   3   3        0.47        0.20      0.19 o 
  -9   4   3        1.57        1.95      0.29 o 
  -8   4   3        0.95        1.60      0.18 o 
  -7   4   3       41.92       40.65      0.70 o 
  -6   4   3        0.06       -0.16      0.11 o 
  -5   4   3       24.54       24.84      0.47 o 
  -4   4   3       10.75       10.17      0.22 o 
  -3   4   3       71.38       70.48      0.80 o 
  -2   4   3       23.98       31.47      0.39 o 
  -1   4   3        6.04        4.77      0.12 o 
   0   4   3       78.68       93.37      0.99 o 
   1   4   3      265.54      275.79      2.76 o 
   2   4   3      238.94      263.35      3.00 o 
   3   4   3        1.60        2.95      0.14 o 
   4   4   3      284.66      323.19      3.43 o 
   5   4   3       14.32       11.61      0.18 o 
   6   4   3       83.37       81.00      0.90 o 
   7   4   3        0.05       -0.18      0.14 o 
   8   4   3        1.32        2.08      0.15 o 
   9   4   3        1.26        0.76      0.14 o 
  10   4   3       31.15       32.06      0.62 o 
  11   4   3        0.18       -0.11      0.14 o 
  12   4   3        3.06        3.28      0.26 o 
  -9   5   3        0.40        0.43      0.19 o 
  -8   5   3        0.20        0.16      0.36 o 
  -7   5   3        6.50        6.01      0.24 o 
  -6   5   3        1.19        1.01      0.18 o 
  -5   5   3      246.92      240.29      3.48 o 
  -4   5   3       84.32       80.48      1.24 o 
  -3   5   3       37.31       38.06      0.58 o 
  -2   5   3       64.84       68.58      0.76 o 
  -1   5   3       13.02       13.65      0.22 o 
   0   5   3        4.28        2.46      0.09 o 
   1   5   3       46.47       46.97      0.56 o 
   2   5   3       21.26       14.92      0.22 o 
   3   5   3       69.67       68.43      0.93 o 
   4   5   3       42.02       41.12      0.51 o 
   5   5   3        4.25        4.44      0.13 o 
   6   5   3      211.00      213.07      2.34 o 
   7   5   3      207.61      194.88      2.52 o 
   8   5   3       36.83       36.11      0.66 o 
   9   5   3        9.32        8.43      0.28 o 
  10   5   3        0.24        0.42      0.16 o 
  11   5   3        0.05       -0.10      0.15 o 
  12   5   3        3.20        4.12      0.29 o 
  -8   6   3        0.95        0.92      0.21 o 
  -7   6   3       26.23       29.53      0.58 o 
  -6   6   3        8.02        8.02      0.30 o 
  -5   6   3       47.67       46.72      0.80 o 
  -4   6   3       67.32       56.62      0.93 o 
  -3   6   3      104.87      100.24      1.34 o 
  -2   6   3       21.48       19.62      0.30 o 
  -1   6   3       23.58       29.41      0.39 o 
   0   6   3       17.32       18.75      0.37 o 
   1   6   3        6.63        8.99      0.18 o 
   2   6   3       32.56       33.18      0.43 o 
   3   6   3        0.34        0.58      0.09 o 
   4   6   3       49.17       53.58      0.65 o 
   5   6   3       43.26       40.52      0.55 o 
   6   6   3       68.40       65.16      0.78 o 
   7   6   3      117.74      112.89      1.53 o 
   8   6   3        0.87        0.56      0.15 o 
   9   6   3        0.07       -0.05      0.13 o 
  10   6   3        0.36        0.11      0.16 o 
  11   6   3        1.39        1.26      0.29 o 
  -7   7   3        0.49        0.81      0.18 o 
  -6   7   3        9.44       10.06      0.32 o 
  -5   7   3       24.39       23.47      0.50 o 
  -4   7   3        0.00       -0.10      0.12 o 
  -3   7   3        0.31        0.04      0.12 o 
  -2   7   3       16.05       18.22      0.35 o 
  -1   7   3      639.50      637.70      7.25 o 
   0   7   3      151.74      138.11      1.54 o 
   1   7   3      274.79      255.68      2.77 o 
   2   7   3        0.16        0.80      0.08 o 
   3   7   3        0.32        0.02      0.08 o 
   4   7   3        4.98        5.09      0.16 o 
   5   7   3       50.54       55.73      0.74 o 
   6   7   3       87.27       80.64      1.03 o 
   7   7   3       59.35       58.43      0.88 o 
   8   7   3        0.38        0.46      0.16 o 
   9   7   3        2.13        2.48      0.20 o 
  10   7   3        0.18        0.13      0.17 o 
  11   7   3        1.10        1.12      0.21 o 
  -7   8   3        2.42        2.84      0.24 o 
  -6   8   3       32.44       33.16      0.67 o 
  -5   8   3        0.17        0.13      0.15 o 
  -4   8   3        7.99        9.00      0.40 o 
  -3   8   3        0.27        0.17      0.14 o 
  -2   8   3       49.20       42.28      0.67 o 
  -1   8   3      113.20      108.81      1.49 o 
   0   8   3      295.00      303.48      3.28 o 
   1   8   3      219.75      212.61      2.34 o 
   2   8   3        5.07        5.18      0.17 o 
   3   8   3       10.55        7.66      0.18 o 
   4   8   3       64.20       57.30      0.72 o 
   5   8   3      144.67      130.20      1.59 o 
   6   8   3      144.67      134.14      2.89 o 
   7   8   3        3.08        2.60      0.18 o 
   8   8   3        1.00        0.92      0.17 o 
   9   8   3        0.03        0.15      0.16 o 
  10   8   3        3.89        3.30      0.26 o 
  11   8   3        5.03        6.63      0.33 o 
  -6   9   3        7.68        8.33      0.40 o 
  -5   9   3        0.97        1.04      0.23 o 
  -4   9   3        4.80        6.78      0.29 o 
  -3   9   3        3.80        3.49      0.25 o 
  -2   9   3       23.02       21.80      0.50 o 
  -1   9   3        8.49        7.88      0.26 o 
   0   9   3       64.41       63.23      0.94 o 
   1   9   3       36.38       34.21      0.52 o 
   2   9   3       60.24       56.68      0.72 o 
   3   9   3       45.55       45.14      0.57 o 
   4   9   3        7.82        5.01      0.19 o 
   5   9   3        1.97        2.15      0.17 o 
   6   9   3        5.86        7.46      0.34 o 
   7   9   3       32.82       31.75      0.58 o 
   8   9   3        0.00       -0.24      0.16 o 
   9   9   3        2.57        2.23      0.23 o 
  10   9   3        4.08        4.01      0.28 o 
  -5  10   3        5.70        7.05      0.58 o 
  -4  10   3        0.08        0.04      0.18 o 
  -3  10   3        5.31        5.20      0.28 o 
  -2  10   3        0.34        0.09      0.19 o 
  -1  10   3        4.59        6.83      0.27 o 
   0  10   3       13.33       12.62      0.45 o 
   1  10   3       27.46       26.71      0.73 o 
   2  10   3       97.80       93.64      1.22 o 
   3  10   3        5.80        5.47      0.20 o 
   4  10   3       11.87       10.81      0.35 o 
   5  10   3       17.28       16.05      0.44 o 
   6  10   3        4.08        5.21      0.27 o 
   7  10   3        8.40        9.14      0.34 o 
   8  10   3        1.17        0.88      0.20 o 
   9  10   3        5.96        7.13      0.35 o 
  -3  11   3        5.49        7.63      0.35 o 
  -2  11   3        5.21        6.60      0.32 o 
  -1  11   3       15.32       17.98      0.52 o 
   0  11   3        6.02        6.44      0.25 o 
   1  11   3       20.19       20.54      0.47 o 
   2  11   3       16.11       17.42      0.42 o 
   3  11   3        4.26        4.16      0.31 o 
   4  11   3        5.19        5.52      0.28 o 
   5  11   3        3.51        2.72      0.25 o 
   6  11   3       19.42       15.81      0.46 o 
   7  11   3        0.96        0.68      0.19 o 
   8  11   3        1.33        1.43      0.24 o 
  -2  12   3       10.38       11.10      0.40 o 
  -1  12   3        3.02        2.99      0.28 o 
   0  12   3        1.58        1.22      0.22 o 
   1  12   3        2.79        4.34      0.32 o 
   2  12   3       20.05       20.47      0.61 o 
   3  12   3        0.93        1.24      0.26 o 
   4  12   3        0.73        1.17      0.26 o 
   5  12   3       77.45       79.08      1.88 o 
   6  12   3       90.57      100.23      2.55 o 
   2  13   3        5.01        6.22      0.38 o 
   3  13   3        3.45        3.78      0.33 o 
  -3 -11   4       21.61       21.90      0.89 o 
  -2 -11   4        8.40        9.82      0.56 o 
  -1 -11   4        0.02        0.13      0.22 o 
   0 -11   4        1.11        1.05      0.24 o 
   1 -11   4        0.02        0.25      0.21 o 
   2 -11   4        2.68        3.48      0.33 o 
   3 -11   4       22.32       22.78      0.91 o 
  -5 -10   4        0.74        1.22      0.29 o 
  -4 -10   4       61.12       63.30      1.14 o 
  -3 -10   4       32.37       33.10      0.82 o 
  -2 -10   4        0.43        0.19      0.19 o 
  -1 -10   4        0.78        0.72      0.20 o 
   0 -10   4        0.68        0.77      0.20 o 
   1 -10   4        1.63        1.71      0.22 o 
   2 -10   4        1.02        0.65      0.20 o 
   3 -10   4       21.02       21.23      0.64 o 
   4 -10   4        6.19        7.89      0.42 o 
   5 -10   4        7.11        8.33      0.52 o 
  -6  -9   4        1.58        1.57      0.31 o 
  -5  -9   4        0.91        0.60      0.21 o 
  -4  -9   4       18.98       21.46      0.70 o 
  -3  -9   4        5.52        5.48      0.29 o 
  -2  -9   4        1.95        2.78      0.20 o 
  -1  -9   4       69.20       69.32      1.05 o 
   0  -9   4       23.17       26.17      0.76 o 
   1  -9   4       29.22       29.24      0.62 o 
   2  -9   4        1.35        0.54      0.18 o 
   3  -9   4        9.71        9.44      0.41 o 
   4  -9   4        2.47        2.31      0.26 o 
   5  -9   4        0.28       -0.02      0.21 o 
   6  -9   4       21.86       23.82      0.66 o 
   7  -9   4       10.99       11.52      0.73 o 
  -7  -8   4        1.40        1.38      0.26 o 
  -6  -8   4        5.61        6.36      0.37 o 
  -5  -8   4       20.17       20.05      0.51 o 
  -4  -8   4        1.01        1.40      0.20 o 
  -3  -8   4       83.06       84.74      1.22 o 
  -2  -8   4      211.65      203.58      2.44 o 
  -1  -8   4       13.40       12.36      0.31 o 
   0  -8   4      207.54      213.07      2.56 o 
   1  -8   4        0.00        0.14      0.14 o 
   2  -8   4        1.74        1.91      0.19 o 
   3  -8   4        5.50        5.94      0.27 o 
   4  -8   4        8.59        7.79      0.36 o 
   5  -8   4       13.86       14.35      0.46 o 
   6  -8   4        5.02        3.93      0.31 o 
   7  -8   4        5.01        4.69      0.30 o 
   8  -8   4        7.78        8.31      0.37 o 
  -8  -7   4        1.34        1.21      0.31 o 
  -7  -7   4        7.26        7.87      0.39 o 
  -6  -7   4       22.64       22.86      0.84 o 
  -5  -7   4       70.46       71.13      1.18 o 
  -4  -7   4        2.88        2.91      0.22 o 
  -3  -7   4        2.25        2.27      0.20 o 
  -2  -7   4       12.78       12.96      0.28 o 
  -1  -7   4      137.12      128.79      1.48 o 
   0  -7   4      361.13      350.68      4.06 o 
   1  -7   4      130.78      132.64      1.62 o 
   2  -7   4       13.86       14.59      0.33 o 
   3  -7   4        2.57        2.04      0.19 o 
   4  -7   4        0.05       -0.17      0.13 o 
   5  -7   4        1.54        1.35      0.19 o 
   6  -7   4        0.60        0.86      0.18 o 
   7  -7   4        0.34        1.00      0.19 o 
   8  -7   4        0.24        0.46      0.19 o 
   9  -7   4        0.30        0.40      0.24 o 
  -8  -6   4        6.48        7.76      0.39 o 
  -7  -6   4        5.20        5.41      0.28 o 
  -6  -6   4       47.98       47.70      0.88 o 
  -5  -6   4       11.41       13.75      0.34 o 
  -4  -6   4        7.02        7.53      0.23 o 
  -3  -6   4       27.10       25.83      0.37 o 
  -2  -6   4        0.29        0.48      0.15 o 
  -1  -6   4      220.25      227.95      2.50 o 
   0  -6   4      102.34      102.45      1.17 o 
   1  -6   4      331.50      337.02      3.58 o 
   2  -6   4      328.12      333.11      3.54 o 
   3  -6   4      314.18      308.30      4.31 o 
   4  -6   4       37.97       37.14      0.76 o 
   5  -6   4        0.81        0.57      0.20 o 
   6  -6   4        3.80        3.86      0.40 o 
   7  -6   4        0.20        0.14      0.24 o 
   8  -6   4        1.67        1.80      0.26 o 
   9  -6   4        2.57        2.54      0.22 o 
  10  -6   4        2.36        3.06      0.30 o 
  -9  -5   4        8.23        9.76      0.39 o 
  -8  -5   4        1.20        1.70      0.18 o 
  -7  -5   4        0.29        0.36      0.14 o 
  -6  -5   4        1.40        1.69      0.19 o 
  -5  -5   4       21.09       22.92      0.44 o 
  -4  -5   4        0.22        0.47      0.13 o 
  -3  -5   4        0.39       -0.07      0.11 o 
  -2  -5   4        6.27        5.34      0.15 o 
  -1  -5   4       13.19       18.28      0.27 o 
   0  -5   4       72.87       77.11      0.84 o 
   1  -5   4        3.83        2.57      0.10 o 
   2  -5   4        9.35       10.84      0.29 o 
   3  -5   4      345.91      345.66      4.47 o 
   4  -5   4      147.66      138.48      2.03 o 
   5  -5   4       36.89       30.38      0.63 o 
   6  -5   4       40.44       40.37      0.99 o 
   7  -5   4        3.77        3.87      0.28 o 
   8  -5   4       10.55        9.52      0.40 o 
   9  -5   4        0.07        0.17      0.19 o 
  10  -5   4        0.12       -0.18      0.30 o 
  -9  -4   4       10.69       11.92      0.34 o 
  -8  -4   4       14.67       13.46      0.41 o 
  -7  -4   4        0.51        0.33      0.13 o 
  -6  -4   4        8.67        9.80      0.27 o 
  -5  -4   4       28.30       24.42      0.40 o 
  -4  -4   4      239.39      232.16      2.50 o 
  -3  -4   4        0.13       -0.02      0.07 o 
  -2  -4   4       60.88       65.17      0.72 o 
  -1  -4   4       72.02       91.76      0.98 o 
   0  -4   4       12.99       10.59      0.24 o 
   1  -4   4      105.56      121.91      1.45 o 
   2  -4   4        0.00       -0.06      0.05 o 
   3  -4   4       11.10       10.26      0.21 o 
   4  -4   4       50.43       55.60      0.82 o 
   5  -4   4      123.95      121.99      1.68 o 
   6  -4   4      164.71      158.01      3.56 o 
   7  -4   4        6.90        7.50      0.27 o 
   8  -4   4        0.67        0.92      0.14 o 
   9  -4   4        0.54        0.80      0.17 o 
  10  -4   4        0.02        0.14      0.39 o 
  11  -4   4        0.61        0.60      0.29 o 
  -9  -3   4        4.54        4.72      0.24 o 
  -8  -3   4        1.55        2.26      0.17 o 
  -7  -3   4        0.04        0.12      0.12 o 
  -6  -3   4       38.85       31.80      0.53 o 
  -5  -3   4       41.39       38.49      0.55 o 
  -4  -3   4      178.09      185.90      2.04 o 
  -3  -3   4      112.22      112.27      1.18 o 
  -2  -3   4      155.16      166.71      1.68 o 
  -1  -3   4       54.88       56.18      0.66 o 
   0  -3   4       40.86       48.10      0.69 o 
   1  -3   4       17.20       19.08      0.29 o 
   2  -3   4       39.63       39.11      0.42 o 
   3  -3   4        3.23        2.88      0.11 o 
   4  -3   4      464.62      510.07      5.38 o 
   5  -3   4      179.17      182.13      1.98 o 
   6  -3   4       50.62       50.71      0.74 o 
   7  -3   4       66.22       62.04      0.98 o 
   8  -3   4       17.52       18.19      0.38 o 
   9  -3   4        0.29        0.82      0.13 o 
  10  -3   4        0.02       -0.17      0.15 o 
  11  -3   4        0.68        0.72      0.39 o 
  -9  -2   4        1.30        0.75      0.16 o 
  -8  -2   4        0.04       -0.06      0.12 o 
  -7  -2   4       19.27       17.48      0.36 o 
  -6  -2   4        9.86        6.62      0.22 o 
  -5  -2   4      301.10      289.02      3.34 o 
  -4  -2   4      143.02      130.15      1.27 o 
  -3  -2   4      129.37      139.37      1.35 o 
  -2  -2   4       64.49       38.89      0.57 o 
  -1  -2   4      216.25      237.10      2.40 o 
   0  -2   4     2719.68     2782.12     31.35 o 
   1  -2   4        0.05        0.34      0.05 o 
   2  -2   4      369.42      369.45      3.65 o 
   3  -2   4       42.65       41.62      0.58 o 
   4  -2   4      216.15      215.21      2.18 o 
   5  -2   4        5.08        4.72      0.13 o 
   6  -2   4       96.07       93.11      1.14 o 
   7  -2   4      116.64      112.25      1.58 o 
   8  -2   4      127.26      127.38      1.89 o 
   9  -2   4        1.80        2.55      0.19 o 
  10  -2   4        1.47        1.33      0.15 o 
  11  -2   4        0.01       -0.11      0.14 o 
  -9  -1   4        0.61        0.28      0.17 o 
  -8  -1   4        2.00        2.13      0.16 o 
  -7  -1   4        0.12       -0.16      0.11 o 
  -6  -1   4        0.02        0.13      0.10 o 
  -5  -1   4       35.51       34.90      0.59 o 
  -4  -1   4       38.06       36.75      0.50 o 
  -3  -1   4      271.09      287.47      3.06 o 
  -2  -1   4      176.13      177.16      2.05 o 
  -1  -1   4       30.73       35.56      0.42 o 
   0  -1   4     1518.80     1530.17     14.32 o 
   1  -1   4     1345.84     1331.98     14.03 o 
   2  -1   4       26.96       31.14      0.36 o 
   3  -1   4      551.69      580.97      5.72 o 
   4  -1   4       46.68       40.46      0.45 o 
   5  -1   4      168.73      188.08      2.20 o 
   6  -1   4      111.14      104.35      1.55 o 
   7  -1   4       91.96       93.05      1.38 o 
   8  -1   4       53.01       48.51      0.80 o 
   9  -1   4       22.86       23.84      0.73 o 
  10  -1   4        8.36        7.10      0.36 o 
  11  -1   4        0.52        0.85      0.21 o 
  12  -1   4        2.20        2.60      0.56 o 
  -9   0   4        2.40        2.97      0.35 o 
  -8   0   4        1.29        1.32      0.14 o 
  -7   0   4        0.11       -0.05      0.11 o 
  -6   0   4       16.45       18.74      0.37 o 
  -5   0   4       14.30       18.88      0.37 o 
  -4   0   4      229.90      225.75      2.59 o 
  -3   0   4       23.71       17.60      0.23 o 
  -2   0   4        2.17        1.60      0.08 o 
  -1   0   4      192.58      220.98      2.20 o 
   0   0   4      208.26      236.28      2.35 o 
   1   0   4       67.95       72.22      0.76 o 
   2   0   4       88.42      100.08      1.02 o 
   3   0   4      357.80      316.66      3.16 o 
   4   0   4      167.60      170.79      1.73 o 
   5   0   4        0.35        1.00      0.06 o 
   6   0   4        8.05        6.59      0.15 o 
   7   0   4      113.99      112.00      1.35 o 
   8   0   4       49.25       50.57      0.72 o 
   9   0   4        0.09       -0.11      0.09 o 
  10   0   4        9.19        8.94      0.29 o 
  11   0   4       16.59       18.49      0.46 o 
  12   0   4        6.07        7.37      0.48 o 
  -9   1   4       41.10       44.52      0.79 o 
  -8   1   4        3.19        3.47      0.17 o 
  -7   1   4        1.61        1.84      0.13 o 
  -6   1   4       16.15       17.42      0.32 o 
  -5   1   4        7.18        5.88      0.33 o 
  -4   1   4        0.56        0.27      0.07 o 
  -3   1   4       12.52       13.83      0.19 o 
  -2   1   4       30.66       29.20      0.36 o 
  -1   1   4      177.84      191.70      1.91 o 
   0   1   4       40.72       54.83      0.59 o 
   1   1   4      409.68      413.10      4.09 o 
   2   1   4      237.54      278.58      2.94 o 
   3   1   4      505.14      532.65      5.14 o 
   4   1   4      254.92      252.34      2.38 o 
   5   1   4       43.07       51.65      0.52 o 
   6   1   4      127.36      124.26      1.36 o 
   7   1   4        0.52        0.30      0.07 o 
   8   1   4       58.92       59.47      0.75 o 
   9   1   4        4.37        3.71      0.17 o 
  10   1   4        0.48        0.19      0.11 o 
  11   1   4        4.36        6.18      0.31 o 
  12   1   4        9.56       10.35      0.37 o 
  -9   2   4        1.44        1.25      0.34 o 
  -8   2   4       18.42       21.87      0.46 o 
  -7   2   4        2.20        2.17      0.14 o 
  -6   2   4      129.62      123.21      1.63 o 
  -5   2   4      388.36      388.60      4.91 o 
  -4   2   4      311.13      329.83      3.51 o 
  -3   2   4      113.31      118.14      1.30 o 
  -2   2   4        3.13        7.43      0.13 o 
  -1   2   4        5.57        4.25      0.11 o 
   0   2   4      496.70      596.19      5.91 o 
   1   2   4      631.62      677.13      6.68 o 
   2   2   4      132.84      167.99      1.94 o 
   3   2   4      371.38      403.58      3.96 o 
   4   2   4       91.36       95.41      0.98 o 
   5   2   4      219.25      214.39      2.24 o 
   6   2   4       57.25       50.44      0.60 o 
   7   2   4       37.14       31.34      0.65 o 
   8   2   4        1.49        0.93      0.12 o 
   9   2   4       15.03       13.88      0.32 o 
  10   2   4        0.60        0.52      0.12 o 
  11   2   4        5.96        6.11      0.29 o 
  12   2   4        0.56        0.15      0.38 o 
  -9   3   4        0.86        0.30      0.23 o 
  -8   3   4        3.75        2.82      0.32 o 
  -7   3   4        4.42        4.43      0.27 o 
  -6   3   4       20.83       22.37      0.54 o 
  -5   3   4      316.20      299.08      4.28 o 
  -4   3   4       25.74       24.38      0.41 o 
  -3   3   4        5.13        3.59      0.12 o 
  -2   3   4      153.92      164.00      1.72 o 
  -1   3   4        1.58        1.99      0.11 o 
   0   3   4      890.17     1012.96     10.16 o 
   1   3   4        8.68       14.55      0.20 o 
   2   3   4      536.52      614.93      6.58 o 
   3   3   4      170.81      167.66      1.81 o 
   4   3   4       18.70       12.49      0.20 o 
   5   3   4       22.28       25.39      0.30 o 
   6   3   4      512.06      529.57      6.36 o 
   7   3   4      501.94      511.86      5.89 o 
   8   3   4       15.41       12.72      0.31 o 
   9   3   4        0.19        0.01      0.11 o 
  10   3   4        8.28        9.05      0.28 o 
  11   3   4        0.17        0.45      0.14 o 
  12   3   4        1.45        1.40      0.34 o 
  -8   4   4        1.23        1.46      0.19 o 
  -7   4   4        0.02       -0.04      0.13 o 
  -6   4   4       11.58       11.72      0.32 o 
  -5   4   4        4.04        3.13      0.18 o 
  -4   4   4        3.64        3.02      0.20 o 
  -3   4   4       35.66       32.97      0.46 o 
  -2   4   4      190.49      209.59      2.09 o 
  -1   4   4       81.72       98.11      1.19 o 
   0   4   4        0.00        0.08      0.05 o 
   1   4   4       15.24        9.18      0.15 o 
   2   4   4       63.60       78.83      0.89 o 
   3   4   4       73.01       74.75      0.85 o 
   4   4   4      349.97      375.53      3.75 o 
   5   4   4       13.69       13.48      0.23 o 
   6   4   4      169.93      155.07      1.72 o 
   7   4   4      163.72      164.98      2.15 o 
   8   4   4        6.07        5.73      0.51 o 
   9   4   4       22.10       22.75      0.47 o 
  10   4   4       25.25       26.81      0.54 o 
  11   4   4        3.10        3.38      0.21 o 
  12   4   4        2.30        1.91      0.26 o 
  -8   5   4        0.67        0.60      0.21 o 
  -7   5   4        0.02       -0.06      0.13 o 
  -6   5   4        1.42        1.82      0.16 o 
  -5   5   4       39.79       42.43      0.74 o 
  -4   5   4       49.02       43.35      0.74 o 
  -3   5   4        0.81        0.81      0.10 o 
  -2   5   4      157.58      160.38      1.78 o 
  -1   5   4        8.65        6.19      0.17 o 
   0   5   4        8.10        6.00      0.13 o 
   1   5   4        7.95       14.62      0.23 o 
   2   5   4      134.99      148.18      1.73 o 
   3   5   4       25.51       39.14      0.52 o 
   4   5   4       50.24       53.48      0.68 o 
   5   5   4        0.07        0.17      0.07 o 
   6   5   4      163.28      158.88      1.65 o 
   7   5   4        1.19        0.73      0.18 o 
   8   5   4        7.19        6.62      0.25 o 
   9   5   4        0.35        0.47      0.14 o 
  10   5   4       37.70       42.23      0.78 o 
  11   5   4        4.79        5.29      0.26 o 
  12   5   4        1.22        1.67      0.23 o 
  -8   6   4        0.84        0.81      0.23 o 
  -7   6   4        0.05        0.24      0.15 o 
  -6   6   4        0.06       -0.19      0.13 o 
  -5   6   4        0.03        0.05      0.13 o 
  -4   6   4        0.01       -0.04      0.12 o 
  -3   6   4       81.69       73.03      1.17 o 
  -2   6   4      175.04      163.48      2.13 o 
  -1   6   4      104.50      113.68      1.28 o 
   0   6   4        0.96        0.46      0.07 o 
   1   6   4       76.58       65.45      0.77 o 
   2   6   4        6.74        9.01      0.18 o 
   3   6   4        0.21       -0.11      0.08 o 
   4   6   4        3.23        4.33      0.15 o 
   5   6   4       13.66       12.51      0.25 o 
   6   6   4       21.72       20.77      0.36 o 
   7   6   4        1.57        1.71      0.28 o 
   8   6   4       16.71       13.62      0.37 o 
   9   6   4        4.42        3.56      0.21 o 
  10   6   4        9.70       11.82      0.37 o 
  11   6   4        0.79        0.45      0.21 o 
  12   6   4        0.94        1.53      0.21 o 
  -7   7   4        0.62        0.82      0.23 o 
  -6   7   4        1.98        1.75      0.25 o 
  -5   7   4        1.41        1.07      0.16 o 
  -4   7   4       25.47       22.36      0.48 o 
  -3   7   4       43.99       40.56      0.92 o 
  -2   7   4       98.47       94.20      1.30 o 
  -1   7   4       26.80       29.14      0.45 o 
   0   7   4      270.19      269.32      2.91 o 
   1   7   4     1173.71     1128.32     11.89 o 
   2   7   4        5.17        5.16      0.16 o 
   3   7   4      247.95      253.57      2.94 o 
   4   7   4        6.66        4.69      0.20 o 
   5   7   4       10.36        7.95      0.20 o 
   6   7   4       68.29       66.78      0.94 o 
   7   7   4       17.95       17.25      0.38 o 
   8   7   4        0.42        0.43      0.20 o 
   9   7   4        0.55        0.70      0.16 o 
  10   7   4        0.47        0.28      0.17 o 
  11   7   4        9.76       11.21      0.39 o 
  -6   8   4        0.46        0.89      0.20 o 
  -5   8   4        0.39        0.56      0.20 o 
  -4   8   4        0.03        0.23      0.15 o 
  -3   8   4        2.88        2.43      0.19 o 
  -2   8   4       22.63       19.90      0.40 o 
  -1   8   4        0.04       -0.17      0.11 o 
   0   8   4       84.11       83.39      1.06 o 
   1   8   4      156.36      159.90      1.79 o 
   2   8   4      330.62      332.85      3.60 o 
   3   8   4        4.50        3.55      0.19 o 
   4   8   4      126.31      111.77      1.38 o 
   5   8   4       75.97       67.87      1.08 o 
   6   8   4        1.91        1.45      0.17 o 
   7   8   4       59.02       53.63      0.84 o 
   8   8   4        5.06        4.21      0.25 o 
   9   8   4        1.35        0.92      0.18 o 
  10   8   4        4.69        5.08      0.33 o 
  11   8   4        0.15        0.27      0.20 o 
  -5   9   4        3.55        4.01      0.35 o 
  -4   9   4        2.43        2.37      0.27 o 
  -3   9   4        6.08        5.73      0.26 o 
  -2   9   4        1.66        1.14      0.17 o 
  -1   9   4        0.71        0.85      0.14 o 
   0   9   4        0.13       -0.13      0.13 o 
   1   9   4        1.55        1.32      0.14 o 
   2   9   4        9.67        9.18      0.22 o 
   3   9   4        3.71        3.93      0.16 o 
   4   9   4       63.35       63.15      0.80 o 
   5   9   4      108.33      100.39      1.38 o 
   6   9   4        0.06        0.13      0.15 o 
   7   9   4        8.15        7.22      0.28 o 
   8   9   4        0.08       -0.20      0.17 o 
   9   9   4        1.13        0.47      0.19 o 
  10   9   4       15.17       17.80      0.52 o 
  -4  10   4        3.84        4.03      0.27 o 
  -3  10   4        5.87        6.54      0.31 o 
  -2  10   4        0.00       -0.08      0.16 o 
  -1  10   4        2.20        2.84      0.22 o 
   0  10   4        3.59        3.95      0.21 o 
   1  10   4        0.07       -0.11      0.13 o 
   2  10   4       18.82       20.70      0.44 o 
   3  10   4        3.55        3.53      0.19 o 
   4  10   4       16.63       17.67      0.40 o 
   5  10   4       25.58       25.23      0.50 o 
   6  10   4       21.82       19.28      0.48 o 
   7  10   4        0.53        0.56      0.17 o 
   8  10   4        0.83        1.57      0.23 o 
   9  10   4        1.92        1.68      0.25 o 
  -3  11   4        0.05        0.28      0.20 o 
  -2  11   4        6.03        5.48      0.31 o 
  -1  11   4       32.04       34.97      0.74 o 
   0  11   4        0.01       -0.18      0.16 o 
   1  11   4       15.48       16.75      0.46 o 
   2  11   4       12.83       12.16      0.36 o 
   3  11   4        1.75        3.11      0.23 o 
   4  11   4       24.40       28.00      0.61 o 
   5  11   4       34.31       31.98      0.70 o 
   6  11   4       28.68       28.67      0.65 o 
   7  11   4        8.50        8.05      0.33 o 
   8  11   4        3.51        4.09      0.38 o 
  -1  12   4       30.04       33.78      0.87 o 
   0  12   4        1.32        0.94      0.24 o 
   1  12   4        6.95        8.19      0.33 o 
   2  12   4        1.63        1.53      0.20 o 
   3  12   4       22.60       25.57      0.68 o 
   4  12   4        0.14        0.06      0.31 o 
   5  12   4        2.90        3.09      0.32 o 
   6  12   4        0.38        0.49      0.39 o 
  -1 -11   5        3.40        3.04      0.42 o 
   0 -11   5        5.76        7.25      0.41 o 
   1 -11   5        1.50        0.96      0.35 o 
   2 -11   5        0.05        0.09      0.25 o 
  -4 -10   5        5.46        5.68      0.49 o 
  -3 -10   5       12.66       12.77      0.58 o 
  -2 -10   5        5.78        5.67      0.37 o 
  -1 -10   5        0.67        1.05      0.24 o 
   0 -10   5        0.02        0.22      0.22 o 
   1 -10   5        1.49        1.49      0.35 o 
   2 -10   5       24.63       25.21      0.80 o 
   3 -10   5        6.54        7.51      0.41 o 
   4 -10   5        1.65        1.38      0.28 o 
   5 -10   5        0.18       -0.25      0.30 o 
  -5  -9   5        0.01       -0.16      0.24 o 
  -4  -9   5       23.70       26.02      0.64 o 
  -3  -9   5       43.37       40.57      1.06 o 
  -2  -9   5        9.67       11.63      0.41 o 
  -1  -9   5        3.85        4.98      0.29 o 
   0  -9   5       96.44       93.71      1.62 o 
   1  -9   5       61.27       62.85      1.10 o 
   2  -9   5       23.02       22.41      0.54 o 
   3  -9   5       20.97       22.47      0.85 o 
   4  -9   5        9.11        9.63      0.43 o 
   5  -9   5       22.30       22.44      1.24 o 
   6  -9   5        0.01       -0.13      0.22 o 
  -6  -8   5        0.17       -0.01      0.22 o 
  -5  -8   5        3.16        3.18      0.31 o 
  -4  -8   5        0.55        0.69      0.20 o 
  -3  -8   5        7.81        7.84      0.39 o 
  -2  -8   5        1.60        1.23      0.18 o 
  -1  -8   5       35.66       34.96      0.57 o 
   0  -8   5        8.15        8.21      0.30 o 
   1  -8   5       63.44       67.11      1.01 o 
   2  -8   5       58.64       59.89      1.03 o 
   3  -8   5        1.08        1.18      0.19 o 
   4  -8   5        1.85        2.26      0.25 o 
   5  -8   5        4.47        5.10      0.35 o 
   6  -8   5       20.89       22.19      0.61 o 
   7  -8   5        2.83        2.32      0.32 o 
   8  -8   5        0.77        0.67      0.24 o 
  -7  -7   5        1.52        2.31      0.29 o 
  -6  -7   5        0.89        0.96      0.25 o 
  -5  -7   5       27.43       32.49      0.80 o 
  -4  -7   5       23.56       24.82      0.76 o 
  -3  -7   5       65.41       65.80      1.12 o 
  -2  -7   5       23.75       22.07      0.45 o 
  -1  -7   5       42.29       39.75      0.61 o 
   0  -7   5        0.17        0.08      0.12 o 
   1  -7   5      113.40      110.52      1.39 o 
   2  -7   5        2.72        2.84      0.18 o 
   3  -7   5        4.27        3.45      0.22 o 
   4  -7   5        0.09        0.13      0.15 o 
   5  -7   5       47.03       48.44      0.99 o 
   6  -7   5        8.06        7.41      0.34 o 
   7  -7   5        3.01        2.52      0.24 o 
   8  -7   5       16.65       18.63      0.67 o 
   9  -7   5        2.57        2.82      0.27 o 
  -8  -6   5        0.68        1.10      0.26 o 
  -7  -6   5        4.94        4.95      0.33 o 
  -6  -6   5        6.31        6.81      0.57 o 
  -5  -6   5       42.28       39.96      0.90 o 
  -4  -6   5       25.68       25.64      0.60 o 
  -3  -6   5      168.86      159.39      2.67 o 
  -2  -6   5        3.47        2.47      0.15 o 
  -1  -6   5        3.48        1.46      0.14 o 
   0  -6   5       68.20       61.80      0.83 o 
   1  -6   5       11.98       11.54      0.31 o 
   2  -6   5       10.57        9.70      0.27 o 
   3  -6   5       35.18       34.25      0.64 o 
   4  -6   5        5.45        5.20      0.33 o 
   5  -6   5       12.76       13.34      0.52 o 
   6  -6   5        2.14        2.92      0.36 o 
   7  -6   5        2.32        3.04      0.30 o 
   8  -6   5        4.38        4.22      0.34 o 
   9  -6   5        0.02       -0.03      0.25 o 
  -8  -5   5        0.00       -0.25      0.21 o 
  -7  -5   5        2.11        1.91      0.25 o 
  -6  -5   5        8.50        9.73      0.58 o 
  -5  -5   5       63.80       58.65      0.90 o 
  -4  -5   5        2.28        2.51      0.15 o 
  -3  -5   5       98.63       87.12      1.02 o 
  -2  -5   5        0.71        1.17      0.09 o 
  -1  -5   5        0.00        0.08      0.09 o 
   0  -5   5       39.30       34.95      0.48 o 
   1  -5   5      261.84      267.32      3.11 o 
   2  -5   5      107.35      107.16      1.31 o 
   3  -5   5        8.24       10.17      0.27 o 
   4  -5   5       40.30       38.70      0.79 o 
   5  -5   5       11.11       12.19      0.37 o 
   6  -5   5        4.66        4.50      0.31 o 
   7  -5   5       15.20       14.84      0.65 o 
   8  -5   5        0.46        0.41      0.22 o 
   9  -5   5       28.34       30.01      1.05 o 
  10  -5   5        0.14       -0.18      0.32 o 
  -8  -4   5        5.58        6.14      0.40 o 
  -7  -4   5        0.86        0.87      0.17 o 
  -6  -4   5        0.14        0.08      0.13 o 
  -5  -4   5        2.45        3.20      0.21 o 
  -4  -4   5        8.59       10.49      0.33 o 
  -3  -4   5        1.04        0.69      0.09 o 
  -2  -4   5       20.20       23.69      0.35 o 
  -1  -4   5       59.46       73.85      0.87 o 
   0  -4   5        2.28        3.92      0.17 o 
   1  -4   5       15.97       15.34      0.28 o 
   2  -4   5      105.15       99.40      1.21 o 
   3  -4   5      328.86      337.09      3.36 o 
   4  -4   5      109.55      109.53      1.23 o 
   5  -4   5        2.04        1.86      0.18 o 
   6  -4   5       45.33       43.08      0.84 o 
   7  -4   5      189.56      187.63      4.31 o 
   8  -4   5        0.42        0.17      0.22 o 
   9  -4   5       15.20       15.17      0.42 o 
  10  -4   5        0.27        0.38      0.19 o 
  11  -4   5        0.71        1.26      0.34 o 
  -9  -3   5        2.57        3.15      0.24 o 
  -8  -3   5        7.77        9.92      0.34 o 
  -7  -3   5        0.31        0.28      0.15 o 
  -6  -3   5       29.50       25.95      0.53 o 
  -5  -3   5        0.01       -0.18      0.12 o 
  -4  -3   5       36.01       25.88      0.64 o 
  -3  -3   5       54.01       51.74      0.68 o 
  -2  -3   5        1.64        0.75      0.08 o 
  -1  -3   5       36.36       35.39      0.58 o 
   0  -3   5        6.91        8.53      0.23 o 
   1  -3   5        9.02        9.62      0.21 o 
   2  -3   5      123.97      137.43      1.50 o 
   3  -3   5        1.59        2.91      0.09 o 
   4  -3   5        0.04        0.66      0.08 o 
   5  -3   5       37.97       31.56      0.38 o 
   6  -3   5      206.36      200.45      2.57 o 
   7  -3   5        9.31       10.33      0.31 o 
   8  -3   5        1.88        2.06      0.31 o 
   9  -3   5        8.33        8.83      0.28 o 
  10  -3   5       10.37       11.39      0.43 o 
  11  -3   5        4.18        5.11      0.97 o 
  -9  -2   5        0.09       -0.02      0.19 o 
  -8  -2   5        4.62        4.84      0.24 o 
  -7  -2   5        6.18        4.33      0.23 o 
  -6  -2   5        8.28        8.97      0.28 o 
  -5  -2   5        0.24        0.87      0.14 o 
  -4  -2   5       12.08       11.46      0.27 o 
  -3  -2   5      179.62      179.42      1.88 o 
  -2  -2   5        1.44        1.65      0.09 o 
  -1  -2   5       41.34       40.06      0.50 o 
   0  -2   5       37.11       30.45      0.43 o 
   1  -2   5        0.88        2.40      0.14 o 
   2  -2   5       22.16       22.03      0.36 o 
   3  -2   5       66.30       68.65      0.74 o 
   4  -2   5      172.80      187.24      1.91 o 
   5  -2   5      116.63      125.91      1.32 o 
   6  -2   5       30.47       29.19      0.43 o 
   7  -2   5       97.54       94.16      1.43 o 
   8  -2   5       61.87       56.86      0.92 o 
   9  -2   5       10.16       10.00      0.28 o 
  10  -2   5        0.82        0.76      0.17 o 
  11  -2   5        6.02        7.55      0.40 o 
  -9  -1   5        0.74        0.35      0.24 o 
  -8  -1   5        4.93        4.95      0.23 o 
  -7  -1   5        0.23        0.46      0.15 o 
  -6  -1   5        6.14        7.33      0.25 o 
  -5  -1   5        0.01        0.02      0.11 o 
  -4  -1   5      121.52      119.36      1.55 o 
  -3  -1   5       48.21       39.18      0.47 o 
  -2  -1   5        6.88        7.26      0.16 o 
  -1  -1   5       70.40       92.65      1.04 o 
   0  -1   5       89.33       95.95      1.00 o 
   1  -1   5       22.31       20.22      0.49 o 
   2  -1   5      458.65      524.74      5.23 o 
   3  -1   5      101.44      104.10      1.09 o 
   4  -1   5      249.16      275.85      2.75 o 
   5  -1   5       33.12       32.94      0.37 o 
   6  -1   5       77.89       83.27      0.95 o 
   7  -1   5       14.48       13.07      0.32 o 
   8  -1   5       20.88       22.08      0.55 o 
   9  -1   5        0.52        0.58      0.15 o 
  10  -1   5        6.59        5.64      0.52 o 
  11  -1   5        0.39        0.23      0.24 o 
  12  -1   5        0.55        0.32      0.49 o 
  -9   0   5        0.03       -0.17      0.22 o 
  -8   0   5        0.64        0.47      0.15 o 
  -7   0   5        0.01        0.16      0.13 o 
  -6   0   5        0.00       -0.03      0.11 o 
  -5   0   5        0.03        0.11      0.11 o 
  -4   0   5      116.14      119.44      1.87 o 
  -3   0   5      333.50      322.16      3.43 o 
  -2   0   5        1.31        0.88      0.08 o 
  -1   0   5      167.57      157.15      1.59 o 
   0   0   5      323.37      342.40      3.39 o 
   1   0   5       17.71       20.31      0.30 o 
   2   0   5      524.16      555.21      5.84 o 
   3   0   5       40.00       46.77      0.61 o 
   4   0   5       11.05       10.01      0.17 o 
   5   0   5      144.93      160.70      1.64 o 
   6   0   5        0.12        0.17      0.07 o 
   7   0   5       24.49       24.68      0.41 o 
   8   0   5      241.97      237.09      3.43 o 
   9   0   5       17.14       16.00      0.35 o 
  10   0   5        0.10        0.19      0.13 o 
  11   0   5        7.80        8.54      1.27 o 
  12   0   5        0.44        0.37      0.37 o 
  -9   1   5        3.55        4.04      0.42 o 
  -8   1   5        0.09       -0.17      0.14 o 
  -7   1   5        5.51        6.17      0.24 o 
  -6   1   5       15.48       17.61      0.38 o 
  -5   1   5       50.16       49.23      0.79 o 
  -4   1   5        1.39        2.81      0.13 o 
  -3   1   5      166.69      154.76      1.68 o 
  -2   1   5       12.51        9.05      0.17 o 
  -1   1   5      187.70      186.22      1.87 o 
   0   1   5      197.97      243.23      2.60 o 
   1   1   5       33.55       30.75      0.42 o 
   2   1   5      154.18      147.94      1.72 o 
   3   1   5       12.57       14.53      0.24 o 
   4   1   5       81.16       85.89      0.91 o 
   5   1   5      246.47      234.47      2.22 o 
   6   1   5      100.92      105.32      1.85 o 
   7   1   5        3.88        3.28      0.11 o 
   8   1   5       16.85       14.47      0.34 o 
   9   1   5        2.37        2.70      0.24 o 
  10   1   5       21.09       19.90      0.42 o 
  11   1   5        3.37        3.96      0.24 o 
  12   1   5        6.18        7.42      0.45 o 
  -8   2   5        6.44        6.85      0.38 o 
  -7   2   5       13.89       14.75      0.37 o 
  -6   2   5       48.75       45.56      0.69 o 
  -5   2   5       13.81       12.97      0.31 o 
  -4   2   5      182.83      169.10      2.20 o 
  -3   2   5       12.73       14.03      0.26 o 
  -2   2   5      520.17      529.59      5.58 o 
  -1   2   5       35.80       38.41      0.51 o 
   0   2   5       19.35       26.73      0.35 o 
   1   2   5       43.86       57.90      0.72 o 
   2   2   5      135.05      156.01      1.80 o 
   3   2   5        0.00        0.07      0.07 o 
   4   2   5       65.05       76.74      0.87 o 
   5   2   5        0.42        0.08      0.05 o 
   6   2   5        0.00        0.38      0.07 o 
   7   2   5       56.78       55.57      0.80 o 
   8   2   5       60.69       59.04      0.95 o 
   9   2   5       19.43       17.91      0.39 o 
  10   2   5        3.88        4.65      0.19 o 
  11   2   5        1.65        2.25      0.20 o 
  12   2   5       27.58       30.57      0.73 o 
  -8   3   5        0.47        0.63      0.21 o 
  -7   3   5        0.02       -0.20      0.13 o 
  -6   3   5        0.02       -0.17      0.13 o 
  -5   3   5       18.89       16.94      0.39 o 
  -4   3   5       13.66       10.89      0.30 o 
  -3   3   5        2.71        1.26      0.11 o 
  -2   3   5       29.17       31.54      0.41 o 
  -1   3   5       29.56       29.35      0.42 o 
   0   3   5       10.32       15.19      0.26 o 
   1   3   5      399.11      450.24      5.07 o 
   2   3   5       82.72       92.84      1.08 o 
   3   3   5      212.72      240.09      2.75 o 
   4   3   5       47.55       49.56      0.59 o 
   5   3   5        9.61       10.18      0.19 o 
   6   3   5        1.44        1.10      0.08 o 
   7   3   5       18.67       20.32      0.37 o 
   8   3   5        8.07        7.49      0.25 o 
   9   3   5        1.10        0.71      0.13 o 
  10   3   5        1.03        0.96      0.15 o 
  11   3   5        0.24        0.25      0.23 o 
  12   3   5        1.67        1.27      0.24 o 
  -8   4   5        0.01        0.04      0.20 o 
  -7   4   5        5.58        5.04      0.24 o 
  -6   4   5        7.75        7.58      0.27 o 
  -5   4   5        6.05        7.64      0.27 o 
  -4   4   5       13.14       13.81      0.34 o 
  -3   4   5        4.96        5.33      0.18 o 
  -2   4   5        5.02        4.39      0.14 o 
  -1   4   5        5.47        8.33      0.17 o 
   0   4   5       19.03       20.02      0.27 o 
   1   4   5      164.91      161.97      1.89 o 
   2   4   5      109.28      133.72      1.47 o 
   3   4   5      368.35      410.13      4.36 o 
   4   4   5       11.38       11.88      0.20 o 
   5   4   5       14.29       14.56      0.24 o 
   6   4   5        7.31        8.17      0.23 o 
   7   4   5      120.64      120.29      1.61 o 
   8   4   5        4.61        4.91      0.23 o 
   9   4   5        6.27        4.76      0.21 o 
  10   4   5        0.05        0.09      0.14 o 
  11   4   5       15.94       18.25      0.44 o 
  12   4   5        0.55        0.49      0.20 o 
  -7   5   5        7.06        8.54      0.35 o 
  -6   5   5        0.73        0.82      0.16 o 
  -5   5   5        2.37        1.97      0.17 o 
  -4   5   5        4.91        4.11      0.20 o 
  -3   5   5        0.51        0.36      0.12 o 
  -2   5   5       21.14       23.22      0.41 o 
  -1   5   5       69.67       57.25      0.69 o 
   0   5   5       28.20       30.23      0.40 o 
   1   5   5       12.02       13.07      0.24 o 
   2   5   5       13.64       11.10      0.22 o 
   3   5   5      303.61      324.96      3.48 o 
   4   5   5      132.46      136.95      1.52 o 
   5   5   5        1.72        2.08      0.10 o 
   6   5   5       46.20       45.48      0.96 o 
   7   5   5      187.64      178.93      2.34 o 
   8   5   5       25.67       23.39      0.50 o 
   9   5   5        0.51        0.37      0.14 o 
  10   5   5        0.09        0.01      0.15 o 
  11   5   5        1.45        1.48      0.20 o 
  12   5   5        0.34        0.53      0.22 o 
  -7   6   5        0.53        0.88      0.24 o 
  -6   6   5        0.47        0.41      0.15 o 
  -5   6   5        0.05       -0.08      0.14 o 
  -4   6   5        7.45        7.57      0.27 o 
  -3   6   5       60.10       49.06      0.84 o 
  -2   6   5        0.15        0.03      0.09 o 
  -1   6   5       31.30       25.92      0.45 o 
   0   6   5        2.21        2.54      0.15 o 
   1   6   5        0.17        0.27      0.09 o 
   2   6   5       33.06       34.01      0.49 o 
   3   6   5      359.97      349.41      4.00 o 
   4   6   5       22.04       18.72      0.32 o 
   5   6   5       21.89       22.78      0.37 o 
   6   6   5      162.74      152.41      1.97 o 
   7   6   5       72.59       68.74      1.00 o 
   8   6   5       18.35       16.16      0.41 o 
   9   6   5        0.00       -0.20      0.20 o 
  10   6   5        1.56        1.86      0.20 o 
  11   6   5        2.23        1.96      0.21 o 
  12   6   5        1.22        1.17      0.23 o 
  -6   7   5        0.34        0.20      0.17 o 
  -5   7   5        6.64        7.09      0.29 o 
  -4   7   5        0.07        0.60      0.15 o 
  -3   7   5       19.67       19.15      0.44 o 
  -2   7   5      101.81       91.14      1.27 o 
  -1   7   5       11.96       11.69      0.28 o 
   0   7   5        0.09        0.06      0.10 o 
   1   7   5      360.57      353.49      3.80 o 
   2   7   5       94.92       98.77      1.14 o 
   3   7   5       62.41       56.51      0.75 o 
   4   7   5      102.33      108.39      1.44 o 
   5   7   5       12.07       14.45      0.43 o 
   6   7   5       10.14       11.05      0.28 o 
   7   7   5       26.05       22.70      0.45 o 
   8   7   5        0.01       -0.14      0.14 o 
   9   7   5        0.90        0.39      0.17 o 
  10   7   5        1.55        1.81      0.21 o 
  11   7   5        0.81        0.65      0.19 o 
  -6   8   5        1.69        1.53      0.22 o 
  -5   8   5        0.58        0.18      0.16 o 
  -4   8   5       18.46       17.05      0.44 o 
  -3   8   5        4.43        4.37      0.23 o 
  -2   8   5       10.22        8.74      0.31 o 
  -1   8   5        7.83        8.18      0.25 o 
   0   8   5        5.61        5.08      0.21 o 
   1   8   5      127.17      127.10      1.89 o 
   2   8   5       29.97       30.14      0.44 o 
   3   8   5        6.98        6.25      0.35 o 
   4   8   5        1.71        0.86      0.12 o 
   5   8   5        6.21        4.74      0.18 o 
   6   8   5       17.98       13.36      0.37 o 
   7   8   5       44.37       39.64      0.67 o 
   8   8   5        5.51        4.33      0.27 o 
   9   8   5        0.89        0.65      0.18 o 
  10   8   5        2.73        2.41      0.23 o 
  11   8   5        0.85        0.67      0.21 o 
  -5   9   5        0.47        0.33      0.20 o 
  -4   9   5        0.18        0.07      0.17 o 
  -3   9   5        0.09       -0.13      0.15 o 
  -2   9   5        5.01        5.53      0.27 o 
  -1   9   5        0.03       -0.12      0.12 o 
   0   9   5      107.23      109.87      1.53 o 
   1   9   5      122.02      117.23      1.62 o 
   2   9   5        0.01       -0.05      0.11 o 
   3   9   5       15.91       16.56      0.34 o 
   4   9   5        0.68        0.59      0.13 o 
   5   9   5        0.38        0.29      0.14 o 
   6   9   5        0.87        0.47      0.17 o 
   7   9   5        2.98        3.18      0.22 o 
   8   9   5        0.11        0.58      0.18 o 
   9   9   5        0.96        0.89      0.21 o 
  10   9   5        0.49        0.25      0.21 o 
  -4  10   5        0.01       -0.31      0.21 o 
  -3  10   5        1.17        1.11      0.21 o 
  -2  10   5       14.32       17.21      0.67 o 
  -1  10   5        2.51        2.88      0.24 o 
   0  10   5       26.69       30.07      1.01 o 
   1  10   5        1.63        1.87      0.18 o 
   2  10   5        0.39        0.64      0.17 o 
   3  10   5       14.47       14.92      0.38 o 
   4  10   5       52.10       52.46      1.48 o 
   5  10   5        0.46        0.09      0.15 o 
   6  10   5        4.14        5.69      0.30 o 
   7  10   5        9.25        8.75      0.35 o 
   8  10   5        4.66        6.52      0.33 o 
   9  10   5        1.48        1.60      0.25 o 
  -2  11   5        0.17        0.15      0.20 o 
  -1  11   5        3.10        4.40      0.36 o 
   0  11   5        0.64        0.68      0.20 o 
   1  11   5        2.82        2.63      0.24 o 
   2  11   5        6.19        5.72      0.41 o 
   3  11   5       16.97       18.89      0.56 o 
   4  11   5        0.35        0.45      0.19 o 
   5  11   5       18.39       18.81      0.57 o 
   6  11   5        1.80        1.59      0.25 o 
   7  11   5        0.12        0.66      0.21 o 
   8  11   5        0.00       -0.03      0.22 o 
   0  12   5        2.40        2.23      0.31 o 
   1  12   5       11.44       10.97      0.41 o 
   2  12   5        0.02       -0.04      0.22 o 
   3  12   5        9.65       11.15      0.47 o 
   4  12   5       13.61       15.81      0.69 o 
   5  12   5        6.62        9.53      0.45 o 
   6  12   5        3.09        2.30      0.31 o 
  -2 -10   6        3.67        4.26      0.37 o 
  -1 -10   6        3.72        3.56      0.43 o 
   0 -10   6        1.17        1.45      0.26 o 
   1 -10   6        0.28        0.92      0.25 o 
   2 -10   6        7.17        8.51      0.38 o 
   3 -10   6       14.65       14.30      0.56 o 
   4 -10   6        1.51        0.78      0.29 o 
  -4  -9   6        1.34        1.47      0.25 o 
  -3  -9   6       98.68       94.48      1.80 o 
  -2  -9   6       32.94       35.76      0.92 o 
  -1  -9   6        2.28        2.19      0.23 o 
   0  -9   6       10.47       10.22      0.44 o 
   1  -9   6       18.74       21.40      0.55 o 
   2  -9   6       19.88       21.33      0.56 o 
   3  -9   6        0.71        1.12      0.23 o 
   4  -9   6       51.75       55.30      1.45 o 
   5  -9   6       19.35       21.36      0.73 o 
   6  -9   6        0.24        0.50      0.24 o 
  -5  -8   6        0.13       -0.12      0.24 o 
  -4  -8   6       16.11       15.68      0.51 o 
  -3  -8   6        4.34        3.72      0.29 o 
  -2  -8   6        0.01       -0.08      0.19 o 
  -1  -8   6        7.10        7.22      0.29 o 
   0  -8   6        3.98        4.62      0.25 o 
   1  -8   6       78.58       79.40      1.32 o 
   2  -8   6        3.84        4.11      0.27 o 
   3  -8   6       13.79       14.34      0.42 o 
   4  -8   6        1.52        1.83      0.25 o 
   5  -8   6        0.07        0.10      0.22 o 
   6  -8   6        1.07        1.47      0.26 o 
   7  -8   6       16.79       18.56      0.58 o 
  -6  -7   6        0.74        0.40      0.33 o 
  -5  -7   6       17.96       19.72      0.62 o 
  -4  -7   6       27.57       27.30      0.62 o 
  -3  -7   6        8.68       11.11      0.39 o 
  -2  -7   6       31.17       29.20      0.55 o 
  -1  -7   6        2.19        1.87      0.19 o 
   0  -7   6       48.74       50.86      0.74 o 
   1  -7   6        7.24        7.05      0.28 o 
   2  -7   6        0.25        0.05      0.14 o 
   3  -7   6        0.00       -0.10      0.16 o 
   4  -7   6        0.06       -0.12      0.19 o 
   5  -7   6        8.26        9.32      0.51 o 
   6  -7   6        7.74        8.36      0.49 o 
   7  -7   6        0.00       -0.01      0.36 o 
   8  -7   6       25.62       28.85      0.91 o 
  -7  -6   6        0.04       -0.01      0.24 o 
  -6  -6   6        0.01       -0.08      0.21 o 
  -5  -6   6       19.64       23.28      0.65 o 
  -4  -6   6        1.21        0.98      0.19 o 
  -3  -6   6        6.38        4.91      0.27 o 
  -2  -6   6       17.42       15.42      0.36 o 
  -1  -6   6        1.37        1.09      0.14 o 
   0  -6   6        6.19        6.81      0.23 o 
   1  -6   6       11.74       10.37      0.27 o 
   2  -6   6        0.16       -0.06      0.16 o 
   3  -6   6       10.99       11.41      0.41 o 
   4  -6   6        8.60        7.85      0.36 o 
   5  -6   6       10.64       11.18      0.50 o 
   6  -6   6        0.47        0.36      0.25 o 
   7  -6   6        8.14        8.88      0.47 o 
   8  -6   6        0.59        0.85      0.51 o 
   9  -6   6        2.82        2.95      0.35 o 
  -7  -5   6        3.61        4.81      0.33 o 
  -6  -5   6        8.07        8.07      0.40 o 
  -5  -5   6       52.47       54.07      1.13 o 
  -4  -5   6        4.68        5.10      0.26 o 
  -3  -5   6        6.40        4.36      0.24 o 
  -2  -5   6       18.15       16.82      0.37 o 
  -1  -5   6        3.84        4.06      0.17 o 
   0  -5   6        5.11        5.55      0.22 o 
   1  -5   6       91.41       84.66      1.20 o 
   2  -5   6      123.59      119.71      1.62 o 
   3  -5   6       69.64       73.00      1.16 o 
   4  -5   6       26.20       27.09      0.63 o 
   5  -5   6       11.98       12.43      0.41 o 
   6  -5   6        0.58        0.66      0.23 o 
   7  -5   6        0.17        0.39      0.34 o 
   8  -5   6        2.75        3.87      0.49 o 
   9  -5   6       36.73       39.90      1.07 o 
  10  -5   6        3.79        3.75      0.51 o 
  -7  -4   6        3.19        3.02      0.29 o 
  -6  -4   6        3.99        5.50      0.32 o 
  -5  -4   6        1.49        1.47      0.32 o 
  -4  -4   6      132.72      121.86      1.64 o 
  -3  -4   6        7.02        7.65      0.25 o 
  -2  -4   6       18.86       12.23      0.25 o 
  -1  -4   6        0.09        0.22      0.09 o 
   0  -4   6       33.06       33.29      0.55 o 
   1  -4   6       31.90       33.89      0.50 o 
   2  -4   6        0.34        0.50      0.11 o 
   3  -4   6      112.77      107.10      1.21 o 
   4  -4   6      410.23      419.45      7.91 o 
   5  -4   6       10.04        9.13      0.28 o 
   6  -4   6        7.22        7.98      0.31 o 
   7  -4   6       21.17       21.32      0.54 o 
   8  -4   6        3.23        3.93      0.25 o 
   9  -4   6        5.39        5.57      0.30 o 
  10  -4   6        0.02        0.59      0.26 o 
  -8  -3   6        2.24        3.04      0.29 o 
  -7  -3   6        0.44        0.62      0.22 o 
  -6  -3   6       12.24       10.73      0.34 o 
  -5  -3   6       16.10       16.34      0.41 o 
  -4  -3   6       20.94       16.60      0.37 o 
  -3  -3   6        0.17        0.30      0.12 o 
  -2  -3   6        0.07       -0.09      0.08 o 
  -1  -3   6        0.84        2.31      0.17 o 
   0  -3   6        4.82        5.45      0.17 o 
   1  -3   6        1.09        2.10      0.12 o 
   2  -3   6       27.44       27.31      0.57 o 
   3  -3   6        7.05        7.61      0.20 o 
   4  -3   6        4.28        3.49      0.16 o 
   5  -3   6       32.95       27.00      0.51 o 
   6  -3   6       73.67       68.04      0.96 o 
   7  -3   6      130.13      129.88      1.97 o 
   8  -3   6       70.49       69.79      1.32 o 
   9  -3   6       14.74       16.50      0.41 o 
  10  -3   6        1.23        0.35      0.18 o 
  11  -3   6        0.52        0.94      0.22 o 
  -8  -2   6        0.12        0.07      0.17 o 
  -7  -2   6        2.35        2.23      0.21 o 
  -6  -2   6        2.26        1.96      0.18 o 
  -5  -2   6       12.04       11.34      0.33 o 
  -4  -2   6        0.09        0.14      0.11 o 
  -3  -2   6       45.71       37.80      0.66 o 
  -2  -2   6      141.82      134.31      1.61 o 
  -1  -2   6        1.03        1.18      0.12 o 
   0  -2   6       67.44       75.01      0.94 o 
   1  -2   6      190.42      198.61      2.31 o 
   2  -2   6      116.86      119.93      1.33 o 
   3  -2   6       41.38       38.96      0.49 o 
   4  -2   6       30.56       34.49      0.42 o 
   5  -2   6        5.31        5.23      0.16 o 
   6  -2   6       29.48       26.30      0.44 o 
   7  -2   6       79.48       76.32      1.21 o 
   8  -2   6       17.92       17.68      0.59 o 
   9  -2   6        0.99        0.88      0.16 o 
  10  -2   6        4.40        4.82      0.28 o 
  11  -2   6        0.29        0.10      0.18 o 
  -8  -1   6        3.61        3.65      0.23 o 
  -7  -1   6        0.22        0.04      0.15 o 
  -6  -1   6        2.52        3.17      0.20 o 
  -5  -1   6        1.55        1.68      0.16 o 
  -4  -1   6        0.10        0.11      0.10 o 
  -3  -1   6        2.90        1.99      0.15 o 
  -2  -1   6       80.30       76.37      0.98 o 
  -1  -1   6        0.58        0.76      0.09 o 
   0  -1   6        0.50        0.77      0.11 o 
   1  -1   6      227.50      232.18      2.69 o 
   2  -1   6      131.85      112.74      1.26 o 
   3  -1   6        0.04        0.02      0.06 o 
   4  -1   6      117.60      115.31      1.21 o 
   5  -1   6       12.57       15.78      0.25 o 
   6  -1   6        0.32        0.18      0.09 o 
   7  -1   6        3.16        2.89      0.21 o 
   8  -1   6       54.49       56.64      0.94 o 
   9  -1   6        3.22        3.50      0.19 o 
  10  -1   6       10.76       11.04      0.35 o 
  11  -1   6        2.97        3.48      0.24 o 
  12  -1   6        0.21       -0.06      0.31 o 
  -8   0   6        2.01        1.74      0.22 o 
  -7   0   6       15.05       15.57      0.40 o 
  -6   0   6       20.54       18.14      0.41 o 
  -5   0   6        0.27        0.07      0.12 o 
  -4   0   6        1.56        1.74      0.15 o 
  -3   0   6       16.28       15.55      0.31 o 
  -2   0   6       72.51       84.78      1.05 o 
  -1   0   6       90.87       83.59      1.03 o 
   0   0   6        0.02        0.42      0.07 o 
   1   0   6      458.81      465.20      5.28 o 
   2   0   6      326.78      320.11      3.66 o 
   3   0   6      137.90      139.03      1.53 o 
   4   0   6        0.67        0.26      0.06 o 
   5   0   6       61.04       53.22      0.60 o 
   6   0   6        0.63        0.87      0.07 o 
   7   0   6       10.81        9.36      0.26 o 
   8   0   6      104.30       98.95      1.79 o 
   9   0   6       10.80       10.44      0.42 o 
  10   0   6        8.98        9.24      0.36 o 
  11   0   6        1.10        1.73      0.28 o 
  12   0   6        0.08        0.15      0.24 o 
  -8   1   6       13.03       12.43      0.36 o 
  -7   1   6        4.54        5.11      0.23 o 
  -6   1   6        3.89        4.35      0.21 o 
  -5   1   6        2.76        3.32      0.18 o 
  -4   1   6       31.50       29.22      0.54 o 
  -3   1   6      110.53      109.22      1.44 o 
  -2   1   6       43.62       35.59      0.46 o 
  -1   1   6        0.80        0.57      0.09 o 
   0   1   6      144.05      135.79      1.60 o 
   1   1   6      129.75      117.51      1.40 o 
   2   1   6      236.09      261.46      3.00 o 
   3   1   6      126.03      125.44      1.49 o 
   4   1   6        3.14        4.61      0.14 o 
   5   1   6        1.90        1.46      0.11 o 
   6   1   6        0.07        0.14      0.06 o 
   7   1   6       26.91       25.81      0.43 o 
   8   1   6        7.65        7.79      0.27 o 
   9   1   6       11.66       11.39      0.31 o 
  10   1   6       22.63       21.71      0.47 o 
  11   1   6       16.17       15.69      0.39 o 
  12   1   6       10.75       11.05      0.55 o 
  -8   2   6        0.02        0.15      0.23 o 
  -7   2   6        3.83        3.65      0.28 o 
  -6   2   6        2.61        2.32      0.21 o 
  -5   2   6       33.56       29.24      0.64 o 
  -4   2   6      251.85      245.06      4.03 o 
  -3   2   6        9.97       12.72      0.35 o 
  -2   2   6      169.77      163.02      1.94 o 
  -1   2   6       10.39       13.65      0.27 o 
   0   2   6      118.98      116.90      1.39 o 
   1   2   6      168.93      164.13      1.92 o 
   2   2   6      136.36      140.57      1.66 o 
   3   2   6        0.21       -0.09      0.07 o 
   4   2   6       57.45       54.74      0.61 o 
   5   2   6      109.32      101.30      1.48 o 
   6   2   6        7.79        5.94      0.15 o 
   7   2   6        0.10        0.08      0.09 o 
   8   2   6       17.05       15.67      0.32 o 
   9   2   6        1.74        1.25      0.13 o 
  10   2   6        3.50        3.28      0.20 o 
  11   2   6        1.24        1.49      0.18 o 
  12   2   6        1.47        1.62      0.23 o 
  -7   3   6        5.35        5.74      0.41 o 
  -6   3   6        0.05       -0.06      0.16 o 
  -5   3   6        0.50        0.30      0.16 o 
  -4   3   6       73.54       68.01      1.25 o 
  -3   3   6      105.95       91.01      1.36 o 
  -2   3   6       16.88       14.76      0.34 o 
  -1   3   6       34.99       37.47      0.85 o 
   0   3   6        0.04        0.14      0.08 o 
   1   3   6        0.17        0.64      0.08 o 
   2   3   6        0.99        0.10      0.07 o 
   3   3   6       40.41       31.24      0.44 o 
   4   3   6        0.25        1.81      0.11 o 
   5   3   6        2.32        3.64      0.12 o 
   6   3   6       31.54       31.36      0.42 o 
   7   3   6       13.85       14.12      0.30 o 
   8   3   6       53.06       44.98      0.78 o 
   9   3   6        2.36        2.67      0.18 o 
  10   3   6        0.29        0.35      0.14 o 
  11   3   6        0.01       -0.02      0.13 o 
  12   3   6        3.97        4.14      0.29 o 
  -7   4   6        5.47        6.36      0.31 o 
  -6   4   6        2.70        3.76      0.22 o 
  -5   4   6        2.71        2.29      0.19 o 
  -4   4   6       29.77       27.24      0.55 o 
  -3   4   6        0.30       -0.12      0.12 o 
  -2   4   6        3.86        2.74      0.15 o 
  -1   4   6       58.38       60.82      0.96 o 
   0   4   6       10.03        8.60      0.20 o 
   1   4   6      152.92      133.98      1.47 o 
   2   4   6       51.70       53.80      0.70 o 
   3   4   6        0.03        0.31      0.18 o 
   4   4   6       13.68       15.34      0.25 o 
   5   4   6       21.14       23.26      0.36 o 
   6   4   6        0.21        0.56      0.10 o 
   7   4   6       45.43       45.29      0.69 o 
   8   4   6       18.34       17.93      0.42 o 
   9   4   6        1.03        0.46      0.22 o 
  10   4   6        0.13       -0.10      0.14 o 
  11   4   6        4.62        5.36      0.26 o 
  12   4   6        1.68        1.44      0.17 o 
  -7   5   6        1.11        0.88      0.20 o 
  -6   5   6        0.87        1.48      0.19 o 
  -5   5   6       10.01       11.29      0.35 o 
  -4   5   6       14.25       14.29      0.37 o 
  -3   5   6        1.99        1.12      0.14 o 
  -2   5   6        1.73        0.85      0.12 o 
  -1   5   6       35.16       24.47      0.43 o 
   0   5   6       90.88       85.67      1.10 o 
   1   5   6       42.87       39.74      0.55 o 
   2   5   6       16.64       22.74      0.36 o 
   3   5   6       96.90       88.51      1.10 o 
   4   5   6       15.15       16.68      0.28 o 
   5   5   6      285.93      279.73      3.08 o 
   6   5   6       14.69       13.40      0.27 o 
   7   5   6       27.33       25.71      0.47 o 
   8   5   6       53.15       53.59      1.09 o 
   9   5   6        2.24        2.33      0.19 o 
  10   5   6        4.18        3.63      0.23 o 
  11   5   6       13.93       16.06      0.44 o 
  12   5   6        0.47        0.35      0.21 o 
  -6   6   6        2.78        3.39      0.26 o 
  -5   6   6        2.49        2.29      0.20 o 
  -4   6   6        0.07        0.11      0.14 o 
  -3   6   6        8.28        6.89      0.27 o 
  -2   6   6        1.04        1.74      0.15 o 
  -1   6   6       19.02       14.06      0.28 o 
   0   6   6       63.46       55.80      0.75 o 
   1   6   6       28.61       30.10      0.46 o 
   2   6   6       25.92       29.07      0.45 o 
   3   6   6      106.74       92.73      1.16 o 
   4   6   6        1.63        2.68      0.14 o 
   5   6   6       14.23       13.25      0.28 o 
   6   6   6        0.91        0.60      0.14 o 
   7   6   6        1.39        1.67      0.16 o 
   8   6   6       28.50       30.67      0.62 o 
   9   6   6       15.05       13.44      0.61 o 
  10   6   6        3.48        4.36      0.25 o 
  11   6   6       14.07       14.31      0.66 o 
  -6   7   6        0.22        0.46      0.30 o 
  -5   7   6        1.34        1.49      0.20 o 
  -4   7   6        8.16        6.48      0.29 o 
  -3   7   6        0.08        0.01      0.14 o 
  -2   7   6       37.08       32.57      0.80 o 
  -1   7   6        0.19        0.27      0.12 o 
   0   7   6        8.25        9.03      0.27 o 
   1   7   6        7.00        7.84      0.23 o 
   2   7   6      294.82      291.88      3.39 o 
   3   7   6       41.50       41.86      0.60 o 
   4   7   6      148.71      138.92      1.69 o 
   5   7   6        3.41        3.60      0.16 o 
   6   7   6       29.98       27.93      0.49 o 
   7   7   6        0.60        0.46      0.15 o 
   8   7   6        0.09       -0.06      0.15 o 
   9   7   6        4.35        4.88      0.26 o 
  10   7   6        5.98        5.94      0.29 o 
  11   7   6        5.28        6.14      0.31 o 
  -5   8   6        0.37        0.66      0.21 o 
  -4   8   6        3.30        3.96      0.25 o 
  -3   8   6        3.53        4.19      0.28 o 
  -2   8   6        0.08        0.28      0.15 o 
  -1   8   6        4.88        4.48      0.24 o 
   0   8   6       16.97       16.44      0.37 o 
   1   8   6        1.66        2.42      0.16 o 
   2   8   6        1.43        2.41      0.16 o 
   3   8   6        8.85       10.45      0.26 o 
   4   8   6        2.08        1.57      0.14 o 
   5   8   6       72.97       69.88      1.01 o 
   6   8   6       48.14       46.35      0.82 o 
   7   8   6        0.13       -0.02      0.15 o 
   8   8   6        0.25        0.08      0.17 o 
   9   8   6        0.57        0.54      0.19 o 
  10   8   6        1.81        1.68      0.22 o 
  11   8   6        0.91        0.49      0.21 o 
  -4   9   6        1.28        1.91      0.25 o 
  -3   9   6        4.01        4.14      0.29 o 
  -2   9   6        0.35        0.05      0.16 o 
  -1   9   6        9.23        8.92      0.33 o 
   0   9   6       36.60       36.54      0.69 o 
   1   9   6        2.05        1.93      0.23 o 
   2   9   6       20.65       19.32      0.43 o 
   3   9   6       15.98       15.57      0.37 o 
   4   9   6        1.20        0.96      0.14 o 
   5   9   6       39.01       38.55      0.65 o 
   6   9   6        4.72        3.20      0.22 o 
   7   9   6        0.50        0.58      0.17 o 
   8   9   6       10.29       11.58      0.40 o 
   9   9   6        0.11        0.19      0.20 o 
  10   9   6        0.29        0.15      0.20 o 
  -3  10   6        0.58        0.45      0.23 o 
  -2  10   6       12.19       14.44      0.61 o 
  -1  10   6        0.71        1.55      0.22 o 
   0  10   6        3.51        4.18      0.23 o 
   1  10   6        4.28        4.20      0.32 o 
   2  10   6        7.31        7.63      0.32 o 
   3  10   6        3.94        3.40      0.21 o 
   4  10   6       14.15       12.79      0.39 o 
   5  10   6       35.68       37.03      0.65 o 
   6  10   6       13.59       14.49      0.44 o 
   7  10   6        2.58        3.37      0.25 o 
   8  10   6        0.94        1.25      0.23 o 
   9  10   6        8.17       10.39      0.60 o 
  -1  11   6       14.18       16.72      0.51 o 
   0  11   6       32.66       35.94      0.89 o 
   1  11   6       18.55       18.96      0.61 o 
   2  11   6        1.67        1.86      0.23 o 
   3  11   6        9.71        9.65      0.42 o 
   4  11   6        6.90        7.90      0.34 o 
   5  11   6        5.75        8.89      0.43 o 
   6  11   6        0.95        0.83      0.27 o 
   7  11   6        4.90        7.13      0.35 o 
   8  11   6        0.03       -0.11      0.22 o 
   1  12   6        2.63        1.88      0.29 o 
   2  12   6        0.02       -0.03      0.23 o 
   3  12   6        2.60        3.49      0.30 o 
   4  12   6        1.21        1.67      0.39 o 
   5  12   6        4.22        3.34      0.42 o 
   6  12   6        0.08       -0.11      0.33 o 
  -2  -9   7        4.69        6.09      0.42 o 
  -1  -9   7        0.00       -0.44      0.33 o 
   0  -9   7        3.65        2.80      0.54 o 
   1  -9   7        7.93        7.51      0.41 o 
   2  -9   7       42.01       41.89      0.85 o 
   3  -9   7        4.82        5.10      0.37 o 
   4  -9   7        8.98        9.58      0.48 o 
   5  -9   7        1.63        1.94      0.30 o 
  -4  -8   7       15.35       18.73      0.64 o 
  -3  -8   7        2.25        1.37      0.26 o 
  -2  -8   7        2.92        2.79      0.52 o 
  -1  -8   7        1.04        1.63      0.26 o 
   0  -8   7        0.96        0.97      0.21 o 
   1  -8   7        5.53        5.60      0.31 o 
   2  -8   7        2.06        2.80      0.26 o 
   3  -8   7       10.35       10.43      0.62 o 
   4  -8   7        1.86        2.06      0.29 o 
   5  -8   7        4.48        4.22      0.34 o 
   6  -8   7        0.00       -0.31      0.22 o 
   7  -8   7        0.03       -0.01      0.23 o 
  -5  -7   7        0.23        0.33      0.26 o 
  -4  -7   7       13.78       14.11      0.54 o 
  -3  -7   7        8.53        7.45      0.34 o 
  -2  -7   7        0.23       -0.03      0.19 o 
  -1  -7   7        3.20        3.07      0.21 o 
   0  -7   7        2.84        2.47      0.23 o 
   1  -7   7       23.87       22.31      0.48 o 
   2  -7   7        1.07        0.54      0.19 o 
   3  -7   7        5.45        4.92      0.33 o 
   4  -7   7        0.09        0.04      0.21 o 
   5  -7   7        2.00        1.77      0.33 o 
   6  -7   7        0.17       -0.39      0.26 o 
   7  -7   7        0.37        0.32      0.31 o 
   8  -7   7        0.03       -0.44      0.32 o 
  -6  -6   7        0.35        0.95      0.28 o 
  -5  -6   7        6.58        7.06      0.40 o 
  -4  -6   7        6.44        7.20      0.39 o 
  -3  -6   7        2.66        3.06      0.24 o 
  -2  -6   7       15.29       14.84      0.43 o 
  -1  -6   7        0.15       -0.08      0.14 o 
   0  -6   7        0.64        0.48      0.14 o 
   1  -6   7        4.12        4.54      0.27 o 
   2  -6   7        5.03        4.46      0.25 o 
   3  -6   7        5.98        5.65      0.32 o 
   4  -6   7        0.82        0.49      0.22 o 
   5  -6   7        0.02       -0.04      0.24 o 
   6  -6   7        6.89        7.47      0.88 o 
   7  -6   7        0.19        0.30      0.27 o 
   8  -6   7       11.05       11.95      0.58 o 
   9  -6   7       14.61       17.60      0.70 o 
  -6  -5   7       17.77       21.14      0.66 o 
  -5  -5   7        4.69        5.02      0.34 o 
  -4  -5   7       15.62       11.49      0.45 o 
  -3  -5   7       30.76       31.18      0.68 o 
  -2  -5   7       41.70       34.39      0.68 o 
  -1  -5   7       21.84       18.69      0.40 o 
   0  -5   7        1.07        0.52      0.14 o 
   1  -5   7        5.89        4.83      0.21 o 
   2  -5   7        0.21       -0.14      0.12 o 
   3  -5   7       21.03       21.90      0.62 o 
   4  -5   7       20.56       20.86      0.55 o 
   5  -5   7        2.68        3.08      0.25 o 
   6  -5   7        6.85        7.46      0.70 o 
   7  -5   7        1.76        1.97      0.30 o 
   8  -5   7        3.05        3.58      0.52 o 
   9  -5   7        1.98        2.56      0.50 o 
  10  -5   7        0.04        0.26      0.28 o 
  -7  -4   7       14.59       16.35      0.57 o 
  -6  -4   7       36.27       40.51      0.94 o 
  -5  -4   7       14.07       15.27      0.51 o 
  -4  -4   7        0.40       -0.11      0.20 o 
  -3  -4   7       32.20       31.60      0.64 o 
  -2  -4   7       13.89       12.77      0.57 o 
  -1  -4   7        2.45        1.17      0.15 o 
   0  -4   7        0.32        1.41      0.18 o 
   1  -4   7        0.14       -0.14      0.12 o 
   2  -4   7        4.99        3.30      0.18 o 
   3  -4   7       55.92       51.47      0.79 o 
   4  -4   7       35.89       35.82      0.83 o 
   5  -4   7        2.27        1.61      0.21 o 
   6  -4   7        9.20        9.25      0.88 o 
   7  -4   7        4.56        5.68      0.63 o 
   8  -4   7       19.17       20.03      0.71 o 
   9  -4   7        1.59        2.74      0.36 o 
  10  -4   7       10.11       11.18      0.54 o 
  -7  -3   7       15.44       16.14      0.55 o 
  -6  -3   7        0.65        0.62      0.22 o 
  -5  -3   7        8.78       11.57      0.44 o 
  -4  -3   7       10.78       11.73      0.43 o 
  -3  -3   7       48.95       45.44      0.81 o 
  -2  -3   7        0.56        0.02      0.10 o 
  -1  -3   7        2.50        2.34      0.14 o 
   0  -3   7        7.73        8.33      0.22 o 
   1  -3   7       26.58       28.21      0.45 o 
   2  -3   7       23.71       21.13      0.40 o 
   3  -3   7       59.35       53.27      0.83 o 
   4  -3   7        9.64        7.39      0.21 o 
   5  -3   7        0.00       -0.18      0.12 o 
   6  -3   7        4.59        5.64      0.26 o 
   7  -3   7        7.87        7.81      0.37 o 
   8  -3   7        2.71        2.60      0.35 o 
   9  -3   7        0.32        1.03      0.23 o 
  10  -3   7        0.04       -0.23      0.25 o 
  11  -3   7        1.00        0.63      0.37 o 
  -7  -2   7        2.17        2.04      0.26 o 
  -6  -2   7        0.14        0.36      0.20 o 
  -5  -2   7        6.18        6.17      0.37 o 
  -4  -2   7       14.81       14.60      0.39 o 
  -3  -2   7        0.97        0.88      0.14 o 
  -2  -2   7        5.50        5.70      0.21 o 
  -1  -2   7        3.66        4.44      0.17 o 
   0  -2   7        2.77        3.19      0.31 o 
   1  -2   7       35.25       39.71      0.57 o 
   2  -2   7       70.04       69.84      0.83 o 
   3  -2   7       54.25       60.38      0.79 o 
   4  -2   7       11.42       11.11      0.22 o 
   5  -2   7        0.32       -0.15      0.10 o 
   6  -2   7        8.92        8.21      0.24 o 
   7  -2   7        2.62        2.19      0.17 o 
   8  -2   7        0.21       -0.11      0.14 o 
   9  -2   7        0.14       -0.18      0.14 o 
  10  -2   7        0.56        0.44      0.21 o 
  11  -2   7        0.22        0.19      0.26 o 
  -7  -1   7        4.49        5.35      0.32 o 
  -6  -1   7        6.38        6.07      0.28 o 
  -5  -1   7       22.82       23.66      0.52 o 
  -4  -1   7       18.48       16.77      0.41 o 
  -3  -1   7       73.17       77.15      1.10 o 
  -2  -1   7      199.43      185.10      2.94 o 
  -1  -1   7       35.38       39.06      0.72 o 
   0  -1   7       23.51       24.31      0.36 o 
   1  -1   7       86.89       86.07      1.08 o 
   2  -1   7       23.98       21.94      0.33 o 
   3  -1   7       12.27        9.47      0.20 o 
   4  -1   7       36.38       35.61      0.47 o 
   5  -1   7        1.71        1.77      0.11 o 
   6  -1   7       35.21       35.09      0.56 o 
   7  -1   7       14.94       13.11      0.34 o 
   8  -1   7        2.51        2.61      0.18 o 
   9  -1   7        5.22        4.59      0.22 o 
  10  -1   7        2.92        2.16      0.19 o 
  11  -1   7        2.80        2.80      0.27 o 
  -7   0   7        0.42        0.22      0.16 o 
  -6   0   7       12.27       13.07      0.38 o 
  -5   0   7       11.34        9.37      0.34 o 
  -4   0   7        1.34        0.74      0.15 o 
  -3   0   7        0.95        0.92      0.13 o 
  -2   0   7      364.12      339.53      4.24 o 
  -1   0   7      445.85      415.01      4.74 o 
   0   0   7        3.03        4.37      0.17 o 
   1   0   7        0.05        0.03      0.08 o 
   2   0   7        0.93        0.68      0.15 o 
   3   0   7        7.13        9.83      0.20 o 
   4   0   7       59.17       54.23      0.66 o 
   5   0   7       22.43       26.15      0.43 o 
   6   0   7       27.60       25.43      0.44 o 
   7   0   7        0.05       -0.07      0.10 o 
   8   0   7        1.33        1.68      0.18 o 
   9   0   7        0.11       -0.10      0.13 o 
  10   0   7        0.01       -0.07      0.14 o 
  11   0   7        0.46        0.53      0.16 o 
  12   0   7        0.12       -0.41      0.39 o 
  -7   1   7        1.61        1.45      0.20 o 
  -6   1   7       60.26       63.98      1.20 o 
  -5   1   7        2.73        2.31      0.19 o 
  -4   1   7       11.76       11.14      0.39 o 
  -3   1   7       32.40       31.68      0.53 o 
  -2   1   7       95.89       99.58      1.50 o 
  -1   1   7       30.59       26.38      0.46 o 
   0   1   7      279.77      269.80      3.43 o 
   1   1   7      199.97      188.26      2.21 o 
   2   1   7      364.90      347.31      3.98 o 
   3   1   7       14.18       13.33      0.26 o 
   4   1   7       42.87       41.79      0.53 o 
   5   1   7        1.98        1.52      0.09 o 
   6   1   7        0.65        0.32      0.10 o 
   7   1   7        3.27        3.46      0.18 o 
   8   1   7        9.99        8.89      0.34 o 
   9   1   7        3.79        2.79      0.22 o 
  10   1   7        6.22        6.86      0.33 o 
  11   1   7        0.47        0.75      0.21 o 
  12   1   7        0.96        0.37      0.35 o 
  -7   2   7        5.07        5.00      0.30 o 
  -6   2   7       10.91       12.22      0.43 o 
  -5   2   7        0.36        0.34      0.18 o 
  -4   2   7        0.58        0.57      0.20 o 
  -3   2   7      134.65      130.31      1.92 o 
  -2   2   7       14.37       14.61      0.36 o 
  -1   2   7      169.20      160.03      2.08 o 
   0   2   7       40.30       35.33      0.56 o 
   1   2   7        3.86        2.97      0.13 o 
   2   2   7       40.86       35.09      0.57 o 
   3   2   7       46.16       41.86      0.58 o 
   4   2   7       23.55       22.29      0.39 o 
   5   2   7        3.77        3.80      0.14 o 
   6   2   7        0.12        0.16      0.09 o 
   7   2   7        3.29        2.31      0.14 o 
   8   2   7        3.36        2.93      0.18 o 
   9   2   7        1.72        1.20      0.17 o 
  10   2   7        9.54       10.36      0.33 o 
  11   2   7        0.14       -0.05      0.15 o 
  12   2   7        0.36        0.31      0.23 o 
  -7   3   7        0.05       -0.26      0.18 o 
  -6   3   7        1.05        1.63      0.31 o 
  -5   3   7       35.24       37.39      0.80 o 
  -4   3   7        4.48        5.18      0.27 o 
  -3   3   7       57.10       53.40      1.04 o 
  -2   3   7        0.30        0.28      0.14 o 
  -1   3   7        5.72        5.04      0.21 o 
   0   3   7        5.64        5.75      0.20 o 
   1   3   7       38.24       33.33      0.48 o 
   2   3   7       42.03       42.91      0.63 o 
   3   3   7      121.90      132.45      1.58 o 
   4   3   7       26.69       20.85      0.32 o 
   5   3   7        1.26        0.54      0.11 o 
   6   3   7       10.34        8.56      0.20 o 
   7   3   7       17.83       17.01      0.32 o 
   8   3   7        5.22        5.20      0.21 o 
   9   3   7       11.43       11.88      0.31 o 
  10   3   7        0.12       -0.09      0.13 o 
  11   3   7        0.01       -0.23      0.15 o 
  12   3   7        8.05        8.63      0.33 o 
  -6   4   7       10.16       11.82      0.48 o 
  -5   4   7        7.29        6.51      0.33 o 
  -4   4   7       18.04       16.57      0.55 o 
  -3   4   7       28.57       27.12      0.63 o 
  -2   4   7        5.83        4.62      0.21 o 
  -1   4   7       18.28       13.68      0.34 o 
   0   4   7       93.58       77.03      1.07 o 
   1   4   7       19.80       24.58      0.43 o 
   2   4   7      111.81      107.31      1.21 o 
   3   4   7       45.41       49.86      0.62 o 
   4   4   7      131.65      144.56      1.73 o 
   5   4   7        0.60        1.24      0.11 o 
   6   4   7       45.03       44.12      0.62 o 
   7   4   7       36.64       37.87      0.62 o 
   8   4   7       28.90       26.78      0.56 o 
   9   4   7        2.66        4.25      0.23 o 
  10   4   7        7.05        7.90      0.31 o 
  11   4   7        0.97        1.22      0.17 o 
  12   4   7        2.70        2.65      0.20 o 
  -6   5   7       18.14       21.59      0.59 o 
  -5   5   7       30.55       34.61      0.78 o 
  -4   5   7        1.96        2.00      0.23 o 
  -3   5   7       24.09       20.01      0.53 o 
  -2   5   7       39.17       35.98      0.73 o 
  -1   5   7       64.45       51.83      0.86 o 
   0   5   7       13.24       11.57      0.32 o 
   1   5   7       30.06       24.73      0.41 o 
   2   5   7       16.33       20.69      0.40 o 
   3   5   7       42.97       38.11      0.55 o 
   4   5   7       17.62       21.86      0.45 o 
   5   5   7      140.05      150.49      1.80 o 
   6   5   7       28.72       29.79      0.51 o 
   7   5   7       27.44       26.44      0.49 o 
   8   5   7        2.44        1.88      0.19 o 
   9   5   7        3.80        4.06      0.24 o 
  10   5   7        2.69        3.70      0.24 o 
  11   5   7        1.58        1.44      0.21 o 
  12   5   7        0.01        0.10      0.19 o 
  -5   6   7        0.05       -0.29      0.19 o 
  -4   6   7        5.83        5.84      0.28 o 
  -3   6   7       25.90       26.71      0.62 o 
  -2   6   7       16.15       13.23      0.43 o 
  -1   6   7       12.77       11.42      0.33 o 
   0   6   7      120.40      104.63      1.41 o 
   1   6   7      142.08      127.40      1.71 o 
   2   6   7        0.37        0.24      0.11 o 
   3   6   7        4.21        4.97      0.18 o 
   4   6   7       41.13       30.66      0.48 o 
   5   6   7       56.94       56.86      0.77 o 
   6   6   7       52.14       48.94      0.75 o 
   7   6   7       68.71       70.13      1.14 o 
   8   6   7       33.73       30.93      0.64 o 
   9   6   7       14.65       15.84      0.51 o 
  10   6   7        1.10        0.62      0.21 o 
  11   6   7        0.42       -0.08      0.19 o 
  -5   7   7        0.45        0.32      0.21 o 
  -4   7   7        0.33        0.03      0.17 o 
  -3   7   7        0.37        0.43      0.17 o 
  -2   7   7        1.31        1.58      0.19 o 
  -1   7   7       22.87       19.89      0.38 o 
   0   7   7        0.09        0.31      0.13 o 
   1   7   7       33.05       35.21      0.67 o 
   2   7   7       88.17       86.18      1.11 o 
   3   7   7        6.66        5.79      0.21 o 
   4   7   7       87.50       89.33      1.14 o 
   5   7   7        0.12        0.20      0.12 o 
   6   7   7        0.15       -0.06      0.15 o 
   7   7   7        0.38       -0.23      0.15 o 
   8   7   7        1.21        1.25      0.19 o 
   9   7   7       11.60       12.98      0.42 o 
  10   7   7        2.25        1.63      0.22 o 
  11   7   7        2.54        2.33      0.25 o 
  -4   8   7        0.92        1.12      0.24 o 
  -3   8   7        3.34        3.21      0.31 o 
  -2   8   7       12.62       13.05      0.40 o 
  -1   8   7        9.27        9.03      0.34 o 
   0   8   7       28.47       27.72      0.59 o 
   1   8   7       28.72       27.69      0.59 o 
   2   8   7      210.87      212.36      2.74 o 
   3   8   7        0.21        0.07      0.12 o 
   4   8   7        6.83        6.10      0.22 o 
   5   8   7        0.02       -0.11      0.12 o 
   6   8   7        0.28        0.33      0.16 o 
   7   8   7        6.11        5.24      0.26 o 
   8   8   7        7.29        7.68      0.33 o 
   9   8   7        0.24       -0.17      0.18 o 
  10   8   7        0.08       -0.08      0.19 o 
  -3   9   7        5.05        6.47      0.36 o 
  -2   9   7        0.08        0.09      0.18 o 
  -1   9   7        4.55        5.29      0.28 o 
   0   9   7        6.93        8.09      0.30 o 
   1   9   7       31.47       30.37      0.64 o 
   2   9   7       49.92       53.06      0.94 o 
   3   9   7       20.51       21.17      0.45 o 
   4   9   7        1.17        1.57      0.17 o 
   5   9   7        4.11        3.08      0.21 o 
   6   9   7        0.86        1.10      0.19 o 
   7   9   7        2.57        1.77      0.21 o 
   8   9   7        0.57        0.53      0.20 o 
   9   9   7        3.37        4.08      0.28 o 
  10   9   7        0.01       -0.24      0.20 o 
  -2  10   7        1.05        0.83      0.26 o 
  -1  10   7       20.33       22.90      0.71 o 
   0  10   7        1.04        1.02      0.21 o 
   1  10   7      118.45      129.42      2.01 o 
   2  10   7        7.68        8.38      0.38 o 
   3  10   7        0.62        0.45      0.19 o 
   4  10   7        1.71        2.10      0.26 o 
   5  10   7       71.28       72.18      1.39 o 
   6  10   7       22.00       23.93      0.65 o 
   7  10   7        4.89        5.75      0.31 o 
   8  10   7        0.03       -0.18      0.19 o 
   9  10   7        0.15       -0.12      0.21 o 
   0  11   7        0.12        1.32      0.27 o 
   1  11   7        0.16       -0.02      0.20 o 
   2  11   7        0.04       -0.23      0.19 o 
   3  11   7       10.53        9.89      0.43 o 
   4  11   7        3.92        3.90      0.33 o 
   5  11   7        0.39        0.24      0.22 o 
   6  11   7        4.46        5.49      0.45 o 
   7  11   7        7.90       10.09      0.46 o 
   4  12   7       13.44       13.68      0.67 o 
   0  -9   8        3.27        4.42      0.55 o 
   1  -9   8        0.06       -0.13      0.24 o 
   2  -9   8        0.39        0.03      0.26 o 
   3  -9   8        7.79        9.56      0.50 o 
  -2  -8   8       21.12       20.11      0.80 o 
  -1  -8   8        2.32        2.84      0.34 o 
   0  -8   8        4.01        5.38      0.38 o 
   1  -8   8       19.46       20.48      0.78 o 
   2  -8   8       28.55       30.87      0.70 o 
   3  -8   8       11.74       11.52      0.69 o 
   4  -8   8        0.14       -0.07      0.24 o 
   5  -8   8        0.08       -0.35      0.24 o 
  -3  -7   8        1.31        1.85      0.26 o 
  -2  -7   8       29.37       29.87      0.69 o 
  -1  -7   8        9.04        7.97      0.41 o 
   0  -7   8        4.54        4.84      0.28 o 
   1  -7   8        8.69        8.37      0.40 o 
   2  -7   8       25.62       26.95      0.89 o 
   3  -7   8       55.96       59.94      1.34 o 
   4  -7   8        7.47        7.38      0.47 o 
   5  -7   8        0.00       -0.39      0.26 o 
   6  -7   8        0.19        0.04      0.31 o 
   7  -7   8        0.08       -0.07      0.29 o 
  -4  -6   8       33.00       37.45      0.94 o 
  -3  -6   8        0.23        0.01      0.20 o 
  -2  -6   8        0.68        0.55      0.21 o 
  -1  -6   8       38.39       35.54      0.74 o 
   0  -6   8        3.73        3.66      0.22 o 
   1  -6   8       49.95       51.10      0.94 o 
   2  -6   8       13.76       12.47      0.70 o 
   3  -6   8        3.51        3.24      0.30 o 
   4  -6   8        1.88        1.53      0.27 o 
   5  -6   8       11.09       13.04      0.91 o 
   6  -6   8        4.65        4.21      0.39 o 
   7  -6   8        0.69        0.82      0.31 o 
   8  -6   8        0.67        1.35      0.44 o 
  -5  -5   8        0.39        0.81      0.27 o 
  -4  -5   8        0.08       -0.23      0.23 o 
  -3  -5   8        0.57        0.68      0.20 o 
  -2  -5   8       21.11       17.50      0.47 o 
  -1  -5   8        6.47        6.12      0.25 o 
   0  -5   8       30.20       28.27      0.61 o 
   1  -5   8        0.40        0.56      0.23 o 
   2  -5   8       16.89       15.74      0.53 o 
   3  -5   8        0.53        0.51      0.22 o 
   4  -5   8       35.24       35.87      1.69 o 
   5  -5   8        7.69        9.16      0.39 o 
   6  -5   8       17.48       16.23      0.64 o 
   7  -5   8        7.64        8.01      0.47 o 
   8  -5   8        0.27       -0.12      0.31 o 
   9  -5   8        0.22        0.17      0.31 o 
  -5  -4   8       87.08       91.72      2.75 o 
  -4  -4   8       24.28       26.62      0.91 o 
  -3  -4   8        3.00        2.13      0.22 o 
  -2  -4   8        9.28        8.20      0.33 o 
  -1  -4   8       12.99       11.48      0.36 o 
   0  -4   8       19.16       17.25      0.39 o 
   1  -4   8        0.92        1.14      0.16 o 
   2  -4   8       11.89       10.80      0.30 o 
   3  -4   8       31.29       31.37      0.74 o 
   4  -4   8        0.00       -0.03      0.18 o 
   5  -4   8       12.83       13.06      0.45 o 
   6  -4   8       10.03       10.59      0.51 o 
   7  -4   8        7.24        7.57      0.47 o 
   8  -4   8       13.22       14.66      0.61 o 
   9  -4   8        0.28       -0.10      0.40 o 
  10  -4   8        0.93        0.70      0.40 o 
  -6  -3   8        3.68        4.33      0.35 o 
  -5  -3   8       12.11       12.99      0.51 o 
  -4  -3   8       31.61       33.22      1.41 o 
  -3  -3   8       48.90       50.07      1.43 o 
  -2  -3   8       51.96       48.75      1.07 o 
  -1  -3   8        0.11       -0.15      0.15 o 
   0  -3   8        0.98        0.40      0.14 o 
   1  -3   8        0.34        0.08      0.12 o 
   2  -3   8        0.67        0.57      0.14 o 
   3  -3   8       14.26       13.96      0.34 o 
   4  -3   8        8.24        6.70      0.28 o 
   5  -3   8        1.43        1.76      0.21 o 
   6  -3   8        0.02        0.01      0.17 o 
   7  -3   8       17.44       16.91      0.62 o 
   8  -3   8       48.45       47.92      1.23 o 
   9  -3   8       17.00       17.90      0.91 o 
  10  -3   8        0.60        0.08      0.27 o 
  -6  -2   8        0.11       -0.19      0.22 o 
  -5  -2   8        3.23        3.11      0.30 o 
  -4  -2   8       19.16       18.82      0.56 o 
  -3  -2   8       28.79       28.92      0.66 o 
  -2  -2   8       61.96       62.22      1.05 o 
  -1  -2   8       13.05       15.58      0.41 o 
   0  -2   8       50.84       52.10      0.81 o 
   1  -2   8       26.13       25.74      0.48 o 
   2  -2   8        0.02        0.42      0.12 o 
   3  -2   8       28.66       22.26      0.46 o 
   4  -2   8        1.24        1.58      0.17 o 
   5  -2   8        5.33        5.81      0.35 o 
   6  -2   8       19.00       17.27      0.41 o 
   7  -2   8       19.76       20.02      0.55 o 
   8  -2   8        2.80        2.47      0.24 o 
   9  -2   8        5.44        6.30      0.33 o 
  10  -2   8        8.84        8.66      0.39 o 
  11  -2   8        0.89        0.91      0.25 o 
  -6  -1   8        4.03        4.98      0.33 o 
  -5  -1   8        2.13        2.26      0.39 o 
  -4  -1   8        9.08       10.64      0.42 o 
  -3  -1   8       12.43       12.63      0.38 o 
  -2  -1   8       50.19       46.63      1.05 o 
  -1  -1   8      130.09      122.41      2.17 o 
   0  -1   8       81.95       80.41      1.16 o 
   1  -1   8      475.38      463.31      5.83 o 
   2  -1   8        0.28        0.83      0.13 o 
   3  -1   8       84.43       84.98      1.19 o 
   4  -1   8       22.37       23.54      0.39 o 
   5  -1   8        8.58        8.58      0.25 o 
   6  -1   8        1.51        1.64      0.17 o 
   7  -1   8       29.69       28.51      0.67 o 
   8  -1   8        6.90        6.68      0.33 o 
   9  -1   8        0.48        0.21      0.19 o 
  10  -1   8        0.58        0.45      0.22 o 
  11  -1   8        0.25        0.20      0.22 o 
  -6   0   8        1.22        0.98      0.24 o 
  -5   0   8        5.78        6.82      0.36 o 
  -4   0   8       37.84       39.79      0.88 o 
  -3   0   8       11.71       12.67      0.37 o 
  -2   0   8        3.46        2.66      0.17 o 
  -1   0   8       34.37       35.47      0.62 o 
   0   0   8      308.46      293.02      4.08 o 
   1   0   8       23.09       25.08      0.47 o 
   2   0   8       16.51       17.85      0.38 o 
   3   0   8       45.18       50.22      0.69 o 
   4   0   8      100.58       99.40      1.15 o 
   5   0   8       31.48       28.04      0.44 o 
   6   0   8        9.76        8.36      0.25 o 
   7   0   8       12.95       11.32      0.33 o 
   8   0   8        0.00       -0.08      0.19 o 
   9   0   8        7.17        7.69      0.36 o 
  10   0   8        0.01       -0.16      0.19 o 
  11   0   8        0.97        1.07      0.27 o 
  -6   1   8        1.34        1.75      0.24 o 
  -5   1   8       41.11       43.34      0.94 o 
  -4   1   8        1.36        1.59      0.22 o 
  -3   1   8       27.54       30.51      0.71 o 
  -2   1   8       13.57       13.57      0.36 o 
  -1   1   8       30.21       26.24      0.54 o 
   0   1   8       92.14       86.49      1.21 o 
   1   1   8      197.29      192.18      2.27 o 
   2   1   8      744.99      714.95      8.11 o 
   3   1   8      102.02      103.40      1.28 o 
   4   1   8        8.13        7.52      0.20 o 
   5   1   8        1.21        2.02      0.12 o 
   6   1   8        0.86        0.65      0.12 o 
   7   1   8        1.94        1.61      0.17 o 
   8   1   8        0.05       -0.13      0.16 o 
   9   1   8        0.89        0.66      0.19 o 
  10   1   8        0.38        0.64      0.20 o 
  11   1   8        0.99        0.52      0.22 o 
  12   1   8        0.01       -0.40      0.27 o 
  -6   2   8        0.16        0.27      0.25 o 
  -5   2   8       11.77       10.87      0.43 o 
  -4   2   8        1.10        0.73      0.20 o 
  -3   2   8        3.19        3.31      0.31 o 
  -2   2   8        1.35        0.93      0.16 o 
  -1   2   8        0.45        0.39      0.15 o 
   0   2   8       39.80       38.58      0.62 o 
   1   2   8        0.00       -0.18      0.13 o 
   2   2   8       86.15       86.06      1.20 o 
   3   2   8       14.96       12.88      0.32 o 
   4   2   8      118.32      112.13      1.37 o 
   5   2   8       87.87       81.05      1.04 o 
   6   2   8       65.56       55.38      0.93 o 
   7   2   8       12.16       12.32      0.34 o 
   8   2   8        2.58        2.59      0.23 o 
   9   2   8        1.85        1.82      0.22 o 
  10   2   8        3.04        3.64      0.36 o 
  11   2   8        0.02       -0.18      0.20 o 
  12   2   8        0.23        0.30      0.24 o 
  -6   3   8        1.51        1.35      0.23 o 
  -5   3   8        0.28       -0.23      0.23 o 
  -4   3   8        0.02       -0.17      0.18 o 
  -3   3   8        8.36        8.26      0.34 o 
  -2   3   8        6.28        6.46      0.26 o 
  -1   3   8       23.94       22.32      0.47 o 
   0   3   8        0.36        0.23      0.13 o 
   1   3   8        4.16        3.93      0.18 o 
   2   3   8       85.99       73.08      1.04 o 
   3   3   8       79.52       83.49      1.17 o 
   4   3   8       50.36       49.06      0.75 o 
   5   3   8       96.18       86.71      1.20 o 
   6   3   8       95.43       95.68      1.23 o 
   7   3   8       13.62       14.06      0.32 o 
   8   3   8        0.19       -0.08      0.15 o 
   9   3   8        0.06       -0.16      0.23 o 
  10   3   8        1.01        0.67      0.18 o 
  11   3   8        0.01       -0.21      0.17 o 
  12   3   8        1.28        0.87      0.20 o 
  -5   4   8       18.45       19.64      1.09 o 
  -4   4   8        4.43        4.09      0.28 o 
  -3   4   8       21.39       16.72      0.49 o 
  -2   4   8       15.43       14.70      0.46 o 
  -1   4   8        4.45        4.97      0.23 o 
   0   4   8       16.56       15.88      0.39 o 
   1   4   8       59.15       47.14      0.74 o 
   2   4   8       14.58       12.61      0.37 o 
   3   4   8        7.67        6.93      0.25 o 
   4   4   8        0.13       -0.16      0.10 o 
   5   4   8       53.86       61.23      0.75 o 
   6   4   8       13.74       13.83      0.31 o 
   7   4   8       58.82       60.81      1.16 o 
   8   4   8       28.47       28.81      0.54 o 
   9   4   8        5.25        4.34      0.22 o 
  10   4   8        1.76        1.72      0.19 o 
  11   4   8        0.06       -0.23      0.15 o 
  12   4   8        2.72        2.91      0.24 o 
  -5   5   8        0.02        0.29      0.22 o 
  -4   5   8       12.53       14.05      0.47 o 
  -3   5   8       21.65       21.91      0.59 o 
  -2   5   8       16.75       17.01      0.50 o 
  -1   5   8       10.75        9.28      0.30 o 
   0   5   8       35.86       28.33      0.57 o 
   1   5   8       95.56       75.44      1.20 o 
   2   5   8        0.91        0.14      0.12 o 
   3   5   8       94.66       93.83      1.19 o 
   4   5   8       69.26       65.89      0.81 o 
   5   5   8       14.92       15.38      0.37 o 
   6   5   8      139.48      126.03      1.68 o 
   7   5   8       43.52       42.06      1.02 o 
   8   5   8        0.01        0.33      0.18 o 
   9   5   8       11.92       11.73      0.39 o 
  10   5   8        0.71        0.53      0.19 o 
  11   5   8        4.52        5.65      0.36 o 
  -4   6   8        0.55       -0.24      0.20 o 
  -3   6   8        0.20        0.12      0.19 o 
  -2   6   8        7.52        6.87      0.35 o 
  -1   6   8       29.31       29.15      0.59 o 
   0   6   8        4.56        6.10      0.28 o 
   1   6   8      185.75      171.60      2.24 o 
   2   6   8       56.92       54.54      0.76 o 
   3   6   8       35.85       45.72      0.82 o 
   4   6   8        2.20        1.73      0.15 o 
   5   6   8        5.34        4.20      0.20 o 
   6   6   8       33.42       32.83      0.71 o 
   7   6   8       18.78       16.58      0.40 o 
   8   6   8       27.06       25.94      0.72 o 
   9   6   8       43.49       43.06      1.42 o 
  10   6   8        0.89        1.32      0.22 o 
  11   6   8        0.05       -0.23      0.19 o 
  -4   7   8        4.51        5.27      0.34 o 
  -3   7   8        4.32        3.28      0.32 o 
  -2   7   8        4.21        4.20      0.32 o 
  -1   7   8        7.93        8.75      0.38 o 
   0   7   8        2.48        2.82      0.21 o 
   1   7   8       24.39       25.74      0.59 o 
   2   7   8        8.11        7.50      0.31 o 
   3   7   8        0.33       -0.12      0.12 o 
   4   7   8        3.36        2.75      0.16 o 
   5   7   8       54.12       47.64      0.75 o 
   6   7   8        1.22        1.74      0.19 o 
   7   7   8       24.67       23.46      0.53 o 
   8   7   8        1.20        0.94      0.18 o 
   9   7   8        0.32        0.72      0.20 o 
  10   7   8        0.17        0.27      0.20 o 
  11   7   8        6.07        5.81      0.32 o 
  -3   8   8        4.82        6.07      0.36 o 
  -2   8   8        0.61        1.48      0.24 o 
  -1   8   8        1.90        2.12      0.25 o 
   0   8   8        6.69        7.23      0.28 o 
   1   8   8        0.02       -0.02      0.14 o 
   2   8   8        2.80        3.13      0.23 o 
   3   8   8       10.05       11.02      0.32 o 
   4   8   8        3.78        3.41      0.18 o 
   5   8   8       46.43       45.27      0.74 o 
   6   8   8        3.56        2.51      0.21 o 
   7   8   8        2.08        2.08      0.21 o 
   8   8   8        0.10       -0.09      0.19 o 
   9   8   8       11.31       12.16      0.44 o 
  10   8   8        0.26        0.25      0.21 o 
  -2   9   8        7.00        7.27      0.39 o 
  -1   9   8        1.81        2.53      0.28 o 
   0   9   8        0.42        0.79      0.34 o 
   1   9   8       23.11       25.02      0.58 o 
   2   9   8        0.21        0.52      0.19 o 
   3   9   8        0.11       -0.24      0.16 o 
   4   9   8        4.63        4.56      0.26 o 
   5   9   8        7.36        6.83      0.28 o 
   6   9   8       10.48       10.11      0.37 o 
   7   9   8        1.89        1.60      0.22 o 
   8   9   8        0.74        0.70      0.22 o 
   9   9   8        2.34        2.37      0.27 o 
  -1  10   8        4.17        4.73      0.36 o 
   0  10   8        0.45        0.88      0.27 o 
   1  10   8       20.71       24.48      0.60 o 
   2  10   8        0.08        0.17      0.20 o 
   3  10   8        9.44        9.22      0.42 o 
   4  10   8        1.36        1.53      0.25 o 
   5  10   8        5.01        4.74      0.34 o 
   6  10   8       14.30       14.23      0.57 o 
   7  10   8       25.59       30.24      0.68 o 
   8  10   8        7.78        7.88      0.39 o 
   2  11   8        5.53        6.52      0.39 o 
   3  11   8        3.21        3.01      0.31 o 
   4  11   8        1.52        1.07      0.26 o 
   5  11   8        9.57        9.60      0.55 o 
   6  11   8        0.37       -0.17      0.24 o 
   1  -8   9        0.90        0.83      0.27 o 
   2  -8   9        0.57        0.79      0.27 o 
   3  -8   9        6.20        7.02      0.42 o 
  -2  -7   9        6.93        6.32      0.54 o 
  -1  -7   9        0.11       -0.30      0.24 o 
   0  -7   9        6.36        6.96      0.48 o 
   1  -7   9        1.55        1.85      0.28 o 
   2  -7   9        1.66        1.89      0.28 o 
   3  -7   9        7.19        6.81      0.43 o 
   4  -7   9        0.00        0.07      0.34 o 
   5  -7   9        0.56        0.59      0.34 o 
   6  -7   9        0.13       -0.16      0.31 o 
  -3  -6   9        5.09        5.71      0.40 o 
  -2  -6   9       22.84       27.32      0.66 o 
  -1  -6   9       10.03       10.04      0.47 o 
   0  -6   9       26.18       22.39      0.65 o 
   1  -6   9        5.30        4.99      0.29 o 
   2  -6   9        2.15        1.75      0.28 o 
   3  -6   9        3.41        4.43      0.35 o 
   4  -6   9        3.33        3.17      0.33 o 
   5  -6   9        5.64        6.75      0.50 o 
   6  -6   9        5.25        6.72      0.50 o 
   7  -6   9        4.70        6.48      0.49 o 
  -4  -5   9        2.87        4.66      0.39 o 
  -3  -5   9        2.23        2.18      0.30 o 
  -2  -5   9        2.00        0.80      0.22 o 
  -1  -5   9        0.34        0.12      0.19 o 
   0  -5   9        1.27        0.53      0.19 o 
   1  -5   9       17.75       15.79      0.53 o 
   2  -5   9        6.89        7.18      0.33 o 
   3  -5   9       10.49       10.50      0.55 o 
   4  -5   9        0.24        0.99      0.25 o 
   5  -5   9        0.70        0.95      0.25 o 
   6  -5   9        0.06        0.12      0.28 o 
   7  -5   9        6.20        6.76      0.54 o 
   8  -5   9        1.40        1.61      0.34 o 
  -4  -4   9        0.65        0.28      0.27 o 
  -3  -4   9        0.68        0.47      0.25 o 
  -2  -4   9        0.00       -0.14      0.18 o 
  -1  -4   9        0.13       -0.06      0.17 o 
   0  -4   9       24.77       22.42      0.60 o 
   1  -4   9        8.73        6.84      0.28 o 
   2  -4   9       14.53       14.54      0.42 o 
   3  -4   9       20.55       18.98      0.49 o 
   4  -4   9       17.79       18.83      0.56 o 
   5  -4   9       16.38       18.01      0.69 o 
   6  -4   9        2.33        2.99      0.34 o 
   7  -4   9        2.96        3.64      0.38 o 
   8  -4   9        0.49        1.00      0.31 o 
   9  -4   9        0.00       -0.05      0.27 o 
  -5  -3   9        4.42        4.54      0.36 o 
  -4  -3   9        2.86        2.96      0.31 o 
  -3  -3   9        1.29        0.94      0.25 o 
  -2  -3   9        6.78        6.18      0.30 o 
  -1  -3   9        1.88        0.98      0.30 o 
   0  -3   9        7.98        6.99      0.30 o 
   1  -3   9       13.17       10.72      0.35 o 
   2  -3   9        3.13        2.94      0.20 o 
   3  -3   9       25.58       21.47      0.51 o 
   4  -3   9       37.84       36.44      0.83 o 
   5  -3   9        0.80        1.34      0.23 o 
   6  -3   9        1.65        1.74      0.23 o 
   7  -3   9        0.37        0.34      0.25 o 
   8  -3   9        0.98        0.66      0.29 o 
   9  -3   9        0.04       -0.16      0.27 o 
  10  -3   9        1.94        1.94      0.37 o 
  -5  -2   9        4.67        3.65      0.34 o 
  -4  -2   9       26.99       30.86      0.90 o 
  -3  -2   9       37.38       38.50      0.90 o 
  -2  -2   9        0.82        1.83      0.22 o 
  -1  -2   9       20.42       22.23      0.52 o 
   0  -2   9        2.27        2.16      0.21 o 
   1  -2   9       40.68       40.91      0.81 o 
   2  -2   9       32.99       34.69      0.84 o 
   3  -2   9      183.94      168.22      2.24 o 
   4  -2   9      174.28      163.23      2.41 o 
   5  -2   9        3.55        2.81      0.25 o 
   6  -2   9        0.60        1.06      0.21 o 
   7  -2   9        8.31        8.34      0.72 o 
   8  -2   9       15.61       17.07      0.65 o 
   9  -2   9        0.48        0.45      0.28 o 
  10  -2   9        0.55        0.05      0.27 o 
  -5  -1   9        2.62        3.51      0.32 o 
  -4  -1   9        0.24       -0.42      0.28 o 
  -3  -1   9        1.12        0.72      0.22 o 
  -2  -1   9       41.45       39.28      0.76 o 
  -1  -1   9        1.50        0.77      0.18 o 
   0  -1   9        2.24        1.82      0.19 o 
   1  -1   9        2.75        3.07      0.19 o 
   2  -1   9      132.40      126.47      1.96 o 
   3  -1   9        7.17        7.92      0.28 o 
   4  -1   9        4.56        4.97      0.26 o 
   5  -1   9        0.05        0.20      0.18 o 
   6  -1   9       25.88       24.67      1.06 o 
   7  -1   9       68.07       64.55      2.59 o 
   8  -1   9       10.56       10.96      0.52 o 
   9  -1   9        0.52        0.20      0.25 o 
  10  -1   9        5.46        6.24      0.96 o 
  11  -1   9        1.21        1.54      0.32 o 
  -5   0   9        0.04        0.12      0.25 o 
  -4   0   9       11.90       11.09      0.44 o 
  -3   0   9        7.01        8.13      0.56 o 
  -2   0   9       17.49       17.82      0.69 o 
  -1   0   9        0.31        0.02      0.15 o 
   0   0   9        1.49        1.31      0.17 o 
   1   0   9        3.99        4.44      0.21 o 
   2   0   9       25.84       21.73      0.44 o 
   3   0   9        9.27        6.61      0.26 o 
   4   0   9       31.18       28.89      0.73 o 
   5   0   9       38.25       34.74      0.59 o 
   6   0   9       14.90       15.08      0.40 o 
   7   0   9       29.89       27.79      0.58 o 
   8   0   9       14.42       13.46      0.49 o 
   9   0   9        1.66        1.80      0.25 o 
  10   0   9        2.81        3.04      0.29 o 
  11   0   9        0.15       -0.13      0.22 o 
  -5   1   9        2.24        2.73      0.29 o 
  -4   1   9        0.48        0.68      0.23 o 
  -3   1   9        0.00       -0.35      0.23 o 
  -2   1   9       60.74       59.50      1.02 o 
  -1   1   9       41.28       38.70      0.74 o 
   0   1   9        1.36        1.43      0.17 o 
   1   1   9        9.54        8.41      0.27 o 
   2   1   9        0.45       -0.19      0.13 o 
   3   1   9        4.23        3.06      0.20 o 
   4   1   9        7.49        9.25      0.25 o 
   5   1   9        0.65       -0.08      0.12 o 
   6   1   9        0.63        1.36      0.17 o 
   7   1   9        5.36        4.45      0.23 o 
   8   1   9        5.49        4.63      0.29 o 
   9   1   9        5.45        4.99      0.31 o 
  10   1   9        1.77        1.87      0.25 o 
  11   1   9        3.35        3.19      0.29 o 
  -5   2   9        2.93        5.51      0.34 o 
  -4   2   9        4.04        3.71      0.29 o 
  -3   2   9        0.20        0.23      0.19 o 
  -2   2   9       48.20       43.41      0.93 o 
  -1   2   9       13.26       13.96      0.58 o 
   0   2   9       11.09       10.58      0.40 o 
   1   2   9      106.60      109.32      1.51 o 
   2   2   9      123.62      113.78      1.88 o 
   3   2   9       31.69       30.52      0.64 o 
   4   2   9        8.03        7.17      0.27 o 
   5   2   9       10.41       10.03      0.28 o 
   6   2   9        2.54        2.81      0.20 o 
   7   2   9        5.18        5.00      0.33 o 
   8   2   9        5.75        5.89      0.33 o 
   9   2   9        1.68        2.04      0.25 o 
  10   2   9        3.58        3.64      0.30 o 
  11   2   9        0.05       -0.07      0.22 o 
  -5   3   9       15.27       16.78      0.55 o 
  -4   3   9        2.75        2.73      0.27 o 
  -3   3   9       34.34       34.92      0.81 o 
  -2   3   9        0.54        0.15      0.18 o 
  -1   3   9        0.10        0.33      0.18 o 
   0   3   9        3.11        3.14      0.21 o 
   1   3   9       15.09       17.78      0.43 o 
   2   3   9      154.91      144.81      1.94 o 
   3   3   9      213.74      215.43      2.80 o 
   4   3   9       71.76       65.73      0.97 o 
   5   3   9        1.75        1.73      0.17 o 
   6   3   9        1.77        1.53      0.18 o 
   7   3   9        0.00        0.31      0.16 o 
   8   3   9       26.76       27.27      0.70 o 
   9   3   9        0.00        0.22      0.22 o 
  10   3   9       23.83       25.48      0.70 o 
  11   3   9        1.31        1.66      0.27 o 
  -4   4   9        0.02       -0.03      0.22 o 
  -3   4   9        0.97        1.28      0.23 o 
  -2   4   9        2.24        2.72      0.25 o 
  -1   4   9       12.13       13.12      0.38 o 
   0   4   9        2.98        3.33      0.31 o 
   1   4   9        8.42        6.66      0.32 o 
   2   4   9        0.69        0.90      0.17 o 
   3   4   9       10.51        6.75      0.26 o 
   4   4   9       35.31       32.14      0.76 o 
   5   4   9       22.89       21.49      0.48 o 
   6   4   9       58.52       49.86      0.89 o 
   7   4   9       55.96       55.78      0.79 o 
   8   4   9       12.96       10.99      0.34 o 
   9   4   9       13.46       14.28      0.43 o 
  10   4   9        0.04        0.06      0.25 o 
  11   4   9        0.99        1.43      0.23 o 
  -4   5   9       36.50       40.60      0.94 o 
  -3   5   9       16.41       17.17      0.72 o 
  -2   5   9        2.41        1.85      0.24 o 
  -1   5   9        4.99        4.15      0.24 o 
   0   5   9        0.27       -0.01      0.14 o 
   1   5   9       15.61       17.16      0.43 o 
   2   5   9        1.26        0.81      0.17 o 
   3   5   9        6.52        6.43      0.25 o 
   4   5   9       24.97       27.01      0.46 o 
   5   5   9        2.63        2.92      0.19 o 
   6   5   9        0.93        1.49      0.17 o 
   7   5   9        4.86        5.36      0.23 o 
   8   5   9       10.22        9.24      0.32 o 
   9   5   9        0.66        0.23      0.18 o 
  10   5   9        0.75       -0.06      0.17 o 
  11   5   9        2.13        3.57      0.24 o 
  -3   6   9       10.23        9.51      0.44 o 
  -2   6   9       18.23       14.89      0.51 o 
  -1   6   9        3.13        4.00      0.28 o 
   0   6   9        1.83        1.83      0.20 o 
   1   6   9        4.81        5.64      0.27 o 
   2   6   9       14.73       13.51      0.40 o 
   3   6   9        2.99        1.73      0.15 o 
   4   6   9       13.81       14.82      0.33 o 
   5   6   9       13.69       16.53      0.34 o 
   6   6   9        0.05        0.40      0.17 o 
   7   6   9       12.48        9.98      0.32 o 
   8   6   9        4.92        4.74      0.28 o 
   9   6   9        0.76        0.87      0.20 o 
  10   6   9        0.17       -0.08      0.19 o 
  11   6   9        0.12       -0.27      0.18 o 
  -3   7   9        3.52        3.88      0.48 o 
  -2   7   9       27.04       29.82      1.08 o 
  -1   7   9        0.68        0.42      0.21 o 
   0   7   9        3.75        3.15      0.23 o 
   1   7   9       40.44       39.16      0.76 o 
   2   7   9        0.06       -0.05      0.15 o 
   3   7   9       24.17       22.50      0.54 o 
   4   7   9        1.39        2.41      0.18 o 
   5   7   9        1.18        1.56      0.17 o 
   6   7   9        0.04       -0.24      0.16 o 
   7   7   9       10.58       11.82      0.38 o 
   8   7   9       38.06       47.68      1.14 o 
   9   7   9       19.64       20.01      0.55 o 
  10   7   9        0.30        0.36      0.22 o 
  -2   8   9        1.06        0.98      0.26 o 
  -1   8   9       22.61       25.48      0.71 o 
   0   8   9        3.28        4.28      0.32 o 
   1   8   9       24.82       23.32      0.54 o 
   2   8   9       24.40       24.62      0.51 o 
   3   8   9       19.03       21.69      0.53 o 
   4   8   9        4.50        6.05      0.29 o 
   5   8   9        1.44        1.22      0.18 o 
   6   8   9        4.18        4.10      0.26 o 
   7   8   9        2.45        2.03      0.23 o 
   8   8   9        6.92        8.39      0.37 o 
   9   8   9       11.32       12.56      0.46 o 
  -1   9   9       12.85       14.99      0.77 o 
   0   9   9        1.07        1.65      0.29 o 
   1   9   9        0.63        1.11      0.20 o 
   2   9   9        1.18        0.90      0.19 o 
   3   9   9        2.28        2.76      0.29 o 
   4   9   9        0.25       -0.26      0.17 o 
   5   9   9        0.04       -0.28      0.22 o 
   6   9   9        2.25        2.74      0.29 o 
   7   9   9        0.48        1.37      0.22 o 
   8   9   9        0.34        0.10      0.21 o 
   9   9   9        6.64        7.67      0.51 o 
   1  10   9        0.10        0.38      0.25 o 
   2  10   9       19.91       22.29      0.59 o 
   3  10   9       29.47       32.16      0.80 o 
   4  10   9        2.73        3.37      0.43 o 
   5  10   9        1.87        1.42      0.80 o 
   6  10   9        0.33        0.10      0.24 o 
   7  10   9        1.07        1.16      0.40 o 
   2  -7  10        2.99        4.42      0.36 o 
   3  -7  10        0.41        0.63      0.31 o 
  -1  -6  10       13.76       13.01      0.56 o 
   0  -6  10        0.04       -0.18      0.24 o 
   1  -6  10        0.08        0.13      0.32 o 
   2  -6  10       24.37       26.15      0.91 o 
   3  -6  10       34.13       34.15      1.06 o 
   4  -6  10       13.64       16.37      0.60 o 
   5  -6  10        0.58        0.57      0.34 o 
   6  -6  10        0.02       -0.31      0.37 o 
  -2  -5  10        0.75        0.24      0.24 o 
  -1  -5  10        0.65        0.27      0.30 o 
   0  -5  10        1.58        1.64      0.38 o 
   1  -5  10        1.13        1.83      0.28 o 
   2  -5  10        8.12        8.65      0.57 o 
   3  -5  10       26.81       23.02      0.87 o 
   4  -5  10       14.46       16.64      0.64 o 
   5  -5  10        1.50        1.72      0.36 o 
   6  -5  10        0.43        0.71      0.66 o 
   7  -5  10        4.80        5.56      0.47 o 
  -3  -4  10       19.28       21.46      0.72 o 
  -2  -4  10        5.19        5.42      0.33 o 
  -1  -4  10        2.87        2.24      0.25 o 
   0  -4  10        1.09        0.75      0.26 o 
   1  -4  10        0.01        0.07      0.21 o 
   2  -4  10        3.60        3.70      0.35 o 
   3  -4  10       18.27       17.50      0.73 o 
   4  -4  10        1.34        2.00      0.28 o 
   5  -4  10        1.36        0.62      0.25 o 
   6  -4  10        5.72        6.12      0.44 o 
   7  -4  10       12.04       13.38      0.63 o 
   8  -4  10        0.88        0.72      0.33 o 
  -3  -3  10        8.09        9.14      0.46 o 
  -2  -3  10       11.01       11.05      0.45 o 
  -1  -3  10        4.11        3.20      0.26 o 
   0  -3  10        0.14       -0.26      0.17 o 
   1  -3  10        2.34        2.43      0.23 o 
   2  -3  10        9.31        9.11      0.41 o 
   3  -3  10       10.99       10.11      0.38 o 
   4  -3  10        2.73        3.83      0.31 o 
   5  -3  10        2.88        2.94      0.29 o 
   6  -3  10        2.84        2.75      0.35 o 
   7  -3  10        2.77        2.50      0.67 o 
   8  -3  10        0.39        0.54      0.36 o 
   9  -3  10        0.06       -0.26      0.50 o 
  -3  -2  10        1.47        1.01      0.28 o 
  -2  -2  10        9.45        9.21      0.37 o 
  -1  -2  10       12.74       12.39      0.41 o 
   0  -2  10        2.07        1.56      0.21 o 
   1  -2  10       21.45       22.03      0.54 o 
   2  -2  10        8.03       10.97      0.34 o 
   3  -2  10        4.95        7.39      0.33 o 
   4  -2  10        6.75        7.54      0.70 o 
   5  -2  10       23.45       20.26      0.59 o 
   6  -2  10        0.06        0.25      0.20 o 
   7  -2  10        1.24        1.49      0.31 o 
   8  -2  10        8.53        8.29      0.55 o 
   9  -2  10        0.43        0.50      0.30 o 
  10  -2  10        0.33        0.13      0.30 o 
  -4  -1  10        2.65        2.79      0.33 o 
  -3  -1  10        1.36        1.09      0.27 o 
  -2  -1  10        0.51       -0.14      0.22 o 
  -1  -1  10       10.37       12.07      0.40 o 
   0  -1  10        2.01        1.15      0.19 o 
   1  -1  10        0.26        0.19      0.18 o 
   2  -1  10       99.07       93.37      1.35 o 
   3  -1  10        0.78        1.68      0.22 o 
   4  -1  10       58.86       51.83      1.06 o 
   5  -1  10        2.18        1.54      0.24 o 
   6  -1  10        6.91        6.35      0.33 o 
   7  -1  10        4.42        3.81      0.79 o 
   8  -1  10        9.63        9.32      0.49 o 
   9  -1  10        8.83        8.82      0.52 o 
  10  -1  10        7.86        9.39      0.85 o 
  -4   0  10        6.71        7.55      0.42 o 
  -3   0  10        0.03       -0.33      0.22 o 
  -2   0  10       11.09       10.33      0.52 o 
  -1   0  10        0.56        0.81      0.19 o 
   0   0  10       25.24       23.66      0.61 o 
   1   0  10       11.70       15.04      0.43 o 
   2   0  10        1.59        1.77      0.18 o 
   3   0  10        2.05        2.09      0.19 o 
   4   0  10        6.99        6.74      0.31 o 
   5   0  10        1.05        0.42      0.26 o 
   6   0  10        0.05       -0.23      0.18 o 
   7   0  10        0.00       -0.32      0.32 o 
   8   0  10        0.47        0.60      0.27 o 
   9   0  10        5.08        5.20      0.41 o 
  10   0  10        3.99        3.45      0.37 o 
  -4   1  10       16.65       17.74      0.60 o 
  -3   1  10        5.16        4.67      0.34 o 
  -2   1  10        4.17        5.14      0.33 o 
  -1   1  10        1.02        1.01      0.19 o 
   0   1  10        0.54        0.44      0.18 o 
   1   1  10       24.96       25.14      0.56 o 
   2   1  10       16.46       13.32      0.35 o 
   3   1  10        6.69        4.59      0.22 o 
   4   1  10        3.57        3.21      0.23 o 
   5   1  10        0.39        0.22      0.28 o 
   6   1  10        0.90        1.20      0.21 o 
   7   1  10       13.34       12.06      0.38 o 
   8   1  10        8.93        8.37      0.39 o 
   9   1  10        0.01       -0.22      0.21 o 
  10   1  10        0.18        0.04      0.23 o 
  11   1  10        0.41        0.27      0.41 o 
  -4   2  10       27.31       27.55      0.76 o 
  -3   2  10        0.60        0.57      0.23 o 
  -2   2  10       21.94       24.49      0.76 o 
  -1   2  10        7.78        8.60      0.33 o 
   0   2  10        7.07        7.04      0.31 o 
   1   2  10        0.49        0.13      0.16 o 
   2   2  10       10.39        9.77      0.33 o 
   3   2  10        9.93        9.53      0.31 o 
   4   2  10        0.01       -0.19      0.15 o 
   5   2  10        0.30        0.26      0.16 o 
   6   2  10        1.23        1.08      0.18 o 
   7   2  10        3.51        2.39      0.22 o 
   8   2  10        7.58        6.58      0.44 o 
   9   2  10       10.11       11.55      0.47 o 
  10   2  10        6.72        7.18      0.40 o 
  11   2  10        0.02       -0.26      0.23 o 
  -3   3  10        8.02        8.57      0.43 o 
  -2   3  10       12.90       13.84      0.78 o 
  -1   3  10        4.40        4.94      0.27 o 
   0   3  10       10.12        8.26      0.32 o 
   1   3  10        0.43        0.81      0.17 o 
   2   3  10        2.90        3.01      0.22 o 
   3   3  10        5.90        6.96      0.26 o 
   4   3  10       16.26       15.47      0.41 o 
   5   3  10       23.94       23.36      0.52 o 
   6   3  10        3.07        1.72      0.20 o 
   7   3  10        6.90        7.38      0.32 o 
   8   3  10        6.73        8.82      0.42 o 
   9   3  10        0.27        0.39      0.24 o 
  10   3  10        0.71        0.78      0.26 o 
  11   3  10        1.87        2.27      0.52 o 
  -3   4  10        5.84        7.25      0.40 o 
  -2   4  10        5.30        7.24      0.39 o 
  -1   4  10        2.39        2.36      0.26 o 
   0   4  10        0.00       -0.01      0.16 o 
   1   4  10        9.34        7.82      0.31 o 
   2   4  10        0.16        0.79      0.17 o 
   3   4  10        1.55        2.01      0.17 o 
   4   4  10        0.03        0.13      0.15 o 
   5   4  10       22.83       22.87      0.71 o 
   6   4  10       21.48       19.86      0.50 o 
   7   4  10        2.36        1.98      0.22 o 
   8   4  10       35.61       36.75      0.89 o 
   9   4  10        7.54        7.73      0.42 o 
  10   4  10        8.17        9.31      0.46 o 
  11   4  10        0.46        0.56      0.26 o 
  -3   5  10        8.39       12.04      0.60 o 
  -2   5  10        2.84        2.65      0.29 o 
  -1   5  10        0.10       -0.20      0.20 o 
   0   5  10        0.09       -0.03      0.16 o 
   1   5  10        1.13        1.54      0.20 o 
   2   5  10       30.82       27.16      0.59 o 
   3   5  10       10.81       11.73      0.37 o 
   4   5  10        0.10        0.05      0.15 o 
   5   5  10        0.15        0.39      0.17 o 
   6   5  10        9.16        9.47      0.53 o 
   7   5  10       10.63       13.05      0.51 o 
   8   5  10        6.72        8.69      0.37 o 
   9   5  10        0.27       -0.14      0.20 o 
  10   5  10        0.02        0.14      0.21 o 
  -2   6  10        0.21        0.14      0.23 o 
  -1   6  10       11.32       11.32      0.46 o 
   0   6  10        5.08        4.17      0.26 o 
   1   6  10        0.03        0.27      0.18 o 
   2   6  10        6.25        6.87      0.31 o 
   3   6  10       20.23       20.55      0.98 o 
   4   6  10        0.49        0.44      0.21 o 
   5   6  10        0.38        0.05      0.16 o 
   6   6  10       12.89       11.04      0.46 o 
   7   6  10        0.02        0.03      0.15 o 
   8   6  10        1.17        0.54      0.19 o 
   9   6  10        0.09        0.09      0.20 o 
  10   6  10        1.06        1.81      0.22 o 
  -1   7  10       17.02       19.07      0.62 o 
   0   7  10       37.16       38.46      0.92 o 
   1   7  10        0.38        0.50      0.25 o 
   2   7  10       16.36       14.39      0.44 o 
   3   7  10       14.31       14.44      0.43 o 
   4   7  10       15.31       16.71      0.46 o 
   5   7  10        0.11        0.33      0.19 o 
   6   7  10       13.67       14.43      0.43 o 
   7   7  10        0.84        0.62      0.18 o 
   8   7  10        4.32        5.63      0.28 o 
   9   7  10        3.38        2.98      0.25 o 
   0   8  10        0.16       -0.42      0.28 o 
   1   8  10        0.63        0.31      0.25 o 
   2   8  10       11.03        9.74      0.43 o 
   3   8  10       51.42       53.19      0.97 o 
   4   8  10        0.02        0.18      0.19 o 
   5   8  10        4.25        6.63      0.33 o 
   6   8  10        3.43        2.20      0.29 o 
   7   8  10        0.64        0.65      0.21 o 
   8   8  10        0.59       -0.27      0.21 o 
   9   8  10        2.52        3.77      0.30 o 
   1   9  10        3.13        3.19      0.35 o 
   2   9  10        0.60        0.22      0.20 o 
   3   9  10        1.20        2.18      0.25 o 
   4   9  10        1.11        0.47      0.21 o 
   5   9  10       17.16       17.25      0.58 o 
   6   9  10        6.63        6.93      0.40 o 
   7   9  10        0.41        0.33      0.26 o 
   1  -5  11        0.07        0.02      0.31 o 
   2  -5  11       10.10       10.47      0.94 o 
   3  -5  11       25.17       27.07      1.78 o 
   4  -5  11        8.90        9.31      0.58 o 
   5  -5  11        0.00       -0.48      0.48 o 
   0  -4  11        0.00       -0.28      0.27 o 
   1  -4  11        0.00       -0.16      0.36 o 
   2  -4  11        0.46        0.39      0.40 o 
   3  -4  11        4.96        4.63      0.45 o 
   4  -4  11       13.55       13.06      0.54 o 
   5  -4  11        2.05        2.58      0.32 o 
   6  -4  11        0.65        0.72      0.35 o 
   7  -4  11        0.40        0.39      0.45 o 
  -1  -3  11        6.60        6.89      0.55 o 
   0  -3  11        5.83        7.32      0.41 o 
   1  -3  11        0.25        0.09      0.31 o 
   2  -3  11        2.14        2.90      0.31 o 
   3  -3  11        1.49        1.01      0.33 o 
   4  -3  11        1.01        0.77      0.26 o 
   5  -3  11        0.30       -0.15      0.24 o 
   6  -3  11        0.67        0.94      0.34 o 
   7  -3  11        0.15        0.29      0.32 o 
   8  -3  11        0.40        0.39      0.43 o 
  -2  -2  11       45.10       50.74      1.18 o 
  -1  -2  11       19.37       22.36      0.58 o 
   0  -2  11        6.38        8.03      0.37 o 
   1  -2  11        0.45        0.44      0.24 o 
   2  -2  11        2.90        3.33      0.36 o 
   3  -2  11       29.11       28.77      0.92 o 
   4  -2  11        3.86        2.79      0.30 o 
   5  -2  11       24.53       25.34      0.73 o 
   6  -2  11        1.45        1.80      0.28 o 
   7  -2  11        0.02        0.40      0.29 o 
   8  -2  11        0.01        0.05      0.30 o 
  -2  -1  11        5.47        6.23      0.41 o 
  -1  -1  11        4.35        3.92      0.30 o 
   0  -1  11       10.33       12.33      0.43 o 
   1  -1  11       17.97       17.96      0.50 o 
   2  -1  11       26.34       22.97      0.64 o 
   3  -1  11        6.10        4.53      0.32 o 
   4  -1  11        7.09        8.37      0.42 o 
   5  -1  11        6.93        5.36      0.35 o 
   6  -1  11        0.18        0.08      0.26 o 
   7  -1  11        0.13        0.35      0.30 o 
   8  -1  11       10.92       12.20      0.61 o 
   9  -1  11        3.12        3.11      0.40 o 
  -2   0  11       10.34       11.06      0.49 o 
  -1   0  11        4.39        5.01      0.30 o 
   0   0  11        1.20        0.51      0.20 o 
   1   0  11        8.16        7.93      0.40 o 
   2   0  11       12.01       12.80      0.50 o 
   3   0  11        9.17        8.17      0.41 o 
   4   0  11        5.83        5.92      0.40 o 
   5   0  11        4.97        4.36      0.33 o 
   6   0  11        0.16       -0.04      0.21 o 
   7   0  11        0.30        0.29      0.27 o 
   8   0  11        1.99        1.67      0.33 o 
   9   0  11        8.61        9.11      0.63 o 
  -2   1  11        1.38        1.19      0.37 o 
  -1   1  11        2.97        3.24      0.31 o 
   0   1  11        2.69        3.95      0.27 o 
   1   1  11        2.10        1.77      0.22 o 
   2   1  11        8.50        8.63      0.36 o 
   3   1  11        5.15        4.69      0.32 o 
   4   1  11        3.18        3.84      0.25 o 
   5   1  11        1.88        1.81      0.26 o 
   6   1  11        0.14       -0.13      0.21 o 
   7   1  11        0.97        0.84      0.23 o 
   8   1  11        5.53        5.20      0.42 o 
   9   1  11        7.46        8.78      0.78 o 
  10   1  11        4.32        5.32      0.45 o 
  -2   2  11        0.51        0.29      0.33 o 
  -1   2  11       27.99       28.71      1.87 o 
   0   2  11        0.88        1.04      0.20 o 
   1   2  11        8.69        9.40      0.37 o 
   2   2  11       11.01       10.13      0.58 o 
   3   2  11       30.56       30.94      0.75 o 
   4   2  11       18.10       19.52      0.85 o 
   5   2  11        4.97        4.48      0.31 o 
   6   2  11        0.00        0.27      0.21 o 
   7   2  11        0.15        0.10      0.21 o 
   8   2  11        0.32        0.38      0.29 o 
   9   2  11        3.93        5.53      0.45 o 
  10   2  11        0.04       -0.36      0.29 o 
  -2   3  11        6.03        5.68      0.38 o 
  -1   3  11        5.44        8.11      0.60 o 
   0   3  11        2.13        3.14      0.26 o 
   1   3  11        6.22        6.34      0.31 o 
   2   3  11       11.18       12.45      0.41 o 
   3   3  11        1.26        1.28      0.23 o 
   4   3  11       22.55       20.68      0.51 o 
   5   3  11       64.40       66.11      1.32 o 
   6   3  11        5.97        7.70      0.34 o 
   7   3  11        1.41        1.68      0.22 o 
   8   3  11        0.56        0.61      0.24 o 
   9   3  11        0.65        1.40      0.29 o 
  10   3  11        1.00        1.29      0.33 o 
  -2   4  11        0.60        0.56      0.27 o 
  -1   4  11        0.68        1.23      0.27 o 
   0   4  11        0.41        0.60      0.20 o 
   1   4  11        0.43        0.17      0.19 o 
   2   4  11        5.05        4.90      0.28 o 
   3   4  11       14.24       13.53      0.48 o 
   4   4  11        9.38       10.71      0.45 o 
   5   4  11        6.67        7.71      0.39 o 
   6   4  11        1.54        1.14      0.21 o 
   7   4  11        6.30        6.66      0.32 o 
   8   4  11       23.98       23.30      0.69 o 
   9   4  11        7.17        9.31      0.48 o 
  10   4  11        0.20        0.06      0.27 o 
  -1   5  11        0.40        0.64      0.25 o 
   0   5  11        1.66        1.23      0.26 o 
   1   5  11        1.70        2.66      0.24 o 
   2   5  11        2.87        2.27      0.25 o 
   3   5  11        3.33        3.13      0.40 o 
   4   5  11       33.89       33.59      0.80 o 
   5   5  11        2.62        3.42      0.29 o 
   6   5  11        0.00        0.01      0.22 o 
   7   5  11        1.00        1.01      0.22 o 
   8   5  11        7.42        9.01      0.46 o 
   9   5  11        6.39        9.13      0.47 o 
   0   6  11       18.10       20.21      0.63 o 
   1   6  11        0.09        0.11      0.19 o 
   2   6  11       22.25       25.58      0.61 o 
   3   6  11        0.41        0.39      0.23 o 
   4   6  11        3.47        4.27      0.41 o 
   5   6  11        1.41        2.29      0.37 o 
   6   6  11        2.10        2.18      0.31 o 
   7   6  11       18.09       18.35      0.52 o 
   8   6  11        7.95        8.03      0.46 o 
   9   6  11        1.29        0.83      0.30 o 
   1   7  11        4.64        7.28      0.42 o 
   2   7  11        4.31        4.35      0.34 o 
   3   7  11        2.21        2.17      0.28 o 
   4   7  11        1.66        2.48      0.30 o 
   5   7  11       11.09       13.85      0.65 o 
   6   7  11        4.69        4.92      0.37 o 
   7   7  11       11.32       11.59      0.53 o 
   8   7  11        3.51        5.12      0.30 o 
   2   8  11       15.77       18.04      0.62 o 
   3   8  11        7.21        6.80      0.43 o 
   4   8  11        0.00       -0.35      0.23 o 
   5   8  11        1.86        1.96      0.32 o 
   6   8  11        0.41        0.28      0.27 o 
   7   8  11        0.10       -0.22      0.22 o 
   2  -3  12        0.09        0.26      0.34 o 
   3  -3  12        3.99        3.89      0.46 o 
   4  -3  12        2.11        3.21      0.78 o 
   5  -3  12        5.60        7.78      0.48 o 
   6  -3  12        0.06        0.42      0.49 o 
   1  -2  12        3.21        2.39      0.32 o 
   2  -2  12        0.16        0.76      0.34 o 
   3  -2  12        0.58       -0.06      0.33 o 
   4  -2  12       21.42       20.12      0.81 o 
   5  -2  12        1.04        1.73      0.38 o 
   6  -2  12       19.29       20.97      1.19 o 
   7  -2  12        1.48        1.94      0.39 o 
   0  -1  12        4.70        4.81      0.39 o 
   1  -1  12       18.03       18.74      0.62 o 
   2  -1  12       17.71       19.71      0.64 o 
   3  -1  12       10.14       10.10      0.57 o 
   4  -1  12        0.06       -0.07      0.34 o 
   5  -1  12       10.74       10.49      0.48 o 
   6  -1  12        4.26        4.96      0.37 o 
   7  -1  12        0.44        1.12      0.34 o 
   8  -1  12        0.32        0.29      0.34 o 
   0   0  12        2.08        1.99      0.26 o 
   1   0  12        4.40        5.15      0.38 o 
   2   0  12       24.70       26.09      0.74 o 
   3   0  12       23.04       25.33      0.71 o 
   4   0  12       10.83       11.48      0.62 o 
   5   0  12        1.34        1.29      0.28 o 
   6   0  12        0.96        0.87      0.27 o 
   7   0  12        3.49        4.67      0.49 o 
   8   0  12        2.06        1.87      0.36 o 
   0   1  12        0.45       -0.23      0.28 o 
   1   1  12        3.17        3.42      0.32 o 
   2   1  12        2.68        4.09      0.35 o 
   3   1  12        1.66        0.89      0.26 o 
   4   1  12       11.40       10.12      0.57 o 
   5   1  12        8.12       10.18      0.60 o 
   6   1  12        3.13        3.00      0.31 o 
   7   1  12        1.70        1.78      0.36 o 
   8   1  12        0.00       -0.06      0.30 o 
   0   2  12        1.48        1.46      0.28 o 
   1   2  12       12.75       13.22      0.46 o 
   2   2  12        0.33        0.18      0.23 o 
   3   2  12        0.78        0.39      0.24 o 
   4   2  12        1.90        1.16      0.34 o 
   5   2  12        5.96        5.73      0.39 o 
   6   2  12        0.66        0.27      0.25 o 
   7   2  12       13.80       16.99      1.63 o 
   8   2  12        4.13        3.99      0.42 o 
   9   2  12        0.61       -0.36      0.31 o 
   0   3  12        9.32       11.87      0.60 o 
   1   3  12        0.30        0.08      0.20 o 
   2   3  12        1.32        1.90      0.28 o 
   3   3  12        0.09       -0.05      0.23 o 
   4   3  12        0.01       -0.20      0.30 o 
   5   3  12        3.16        3.96      0.40 o 
   6   3  12       10.65       10.55      0.48 o 
   7   3  12        0.50        0.12      0.24 o 
   8   3  12        0.20        0.13      0.33 o 
   9   3  12        7.89        9.39      0.58 o 
   0   4  12        0.50        0.05      0.25 o 
   1   4  12        0.04        0.07      0.22 o 
   2   4  12        3.27        2.20      0.29 o 
   3   4  12        2.50        3.01      0.30 o 
   4   4  12        0.64       -0.09      0.25 o 
   5   4  12        0.25       -0.19      0.30 o 
   6   4  12        0.21        0.25      0.25 o 
   7   4  12        2.18        1.96      0.38 o 
   8   4  12       10.51       11.84      0.65 o 
   1   5  12        2.79        3.08      0.27 o 
   2   5  12        2.09        2.49      0.31 o 
   3   5  12        8.11        9.87      0.45 o 
   4   5  12        3.40        2.75      0.30 o 
   5   5  12        0.03        0.07      0.29 o 
   6   5  12        0.10       -0.17      0.29 o 
   7   5  12        0.15       -0.11      0.21 o 
   8   5  12        3.84        4.79      0.38 o 
   2   6  12       19.52       21.84      0.66 o 
   3   6  12        4.87        6.97      0.41 o 
   4   6  12       13.41       14.79      0.69 o 
   5   6  12        0.58        0.90      0.35 o 
   6   6  12        0.26        0.73      0.88 o 
   7   6  12        0.15        0.20      0.27 o 
   4   7  12        3.31        2.18      0.40 o 
   5   7  12        4.56        4.71      0.47 o 
   6   7  12        0.50        0.98      0.51 o 
   3   0  13        0.18        0.04      0.34 o 
   4   0  13        0.59       -0.33      0.54 o 
   5   0  13        0.00       -0.34      0.31 o 
   3   1  13        1.85        2.51      0.44 o 
   4   1  13        0.34       -0.45      0.30 o 
   5   1  13        0.09       -0.07      0.54 o 
   6   1  13        0.30        0.04      0.35 o 
   3   2  13       12.68       14.16      0.67 o 
   4   2  13        3.60        4.65      0.46 o 
   5   2  13        0.45        0.52      0.69 o 
   6   2  13        0.22        0.42      0.34 o 
   3   3  13        0.33       -0.50      0.33 o 
   4   3  13        0.58        0.34      0.33 o 
   5   3  13        0.06       -0.38      0.32 o 
   6   3  13        0.25        0.47      0.34 o 
   4   4  13        3.07        3.44      0.44 o 
   5   4  13        5.51        5.59      0.48 o 
                                                 
